# Supplementary material for: Amino­guanidinium hydrogen succinate
Source: Acta Crystallogr Sect E Struct Rep Online. 2009 Feb 4;65(Pt 3):o454. doi: 10.1107/S1600536809003626 (PMC2968605; doi:10.1107/S1600536809003626)
Supplement: Supplementary file 2 [file e-65-0o454-Isup2.hkl]

#
# h,k,l, Fc-squared, Fo-squared, sigma(Fo-squared) and status flag
#
data_I
_shelx_title ' SUAG in C2/c'
_shelx_refln_list_code          4
_shelx_F_calc_maximum      199.59
_exptl_crystal_F_000       816.00
_reflns_d_resolution_high  0.6827
 
loop_
 _symmetry_equiv_pos_as_xyz
 'x, y, z'
 '-x, y, -z+1/2'
 'x+1/2, y+1/2, z'
 '-x+1/2, y+1/2, -z+1/2'
 '-x, -y, -z'
 'x, -y, z-1/2'
 '-x+1/2, -y+1/2, -z'
 'x+1/2, -y+1/2, z-1/2'
 
_cell_length_a    15.0710
_cell_length_b     6.5650
_cell_length_c    18.1520
_cell_angle_alpha  90.000
_cell_angle_beta  109.733
_cell_angle_gamma  90.000
 
_shelx_F_squared_multiplier     1.000
 
loop_
 _refln_index_h
 _refln_index_k
 _refln_index_l
 _refln_F_squared_calc
 _refln_F_squared_meas
 _refln_F_squared_sigma
 _refln_observed_status
   2   0   0      452.59      562.94      5.30 o
   4   0   0     8830.47     8415.71    106.23 o
   6   0   0     3230.41     3559.03     30.05 o
   8   0   0       17.43       26.87      1.15 o
  10   0   0       93.67      112.04      2.47 o
  12   0   0        7.50        7.41      1.09 o
  14   0   0      251.99      240.89      8.25 o
  16   0   0      111.73      122.86      9.84 o
  18   0   0      163.23      184.97     12.31 o
  20   0   0       43.71       41.43      7.81 o
   1   1   0        0.50        2.38      0.24 o
   3   1   0      757.30      767.73      5.23 o
   5   1   0     2246.55     2191.91     13.84 o
   7   1   0     9087.11     9379.80     56.67 o
   9   1   0      603.68      609.75      4.85 o
  11   1   0     1587.67     1585.81     10.91 o
  13   1   0      451.09      446.91      6.14 o
  15   1   0      222.47      202.04      7.99 o
  17   1   0        1.95        8.84      3.54 o
  19   1   0       76.81       70.08      9.30 o
   0   2   0     1058.65      884.37     21.78 o
   2   2   0      672.78      825.58      6.62 o
   4   2   0       34.26       23.94      0.85 o
   6   2   0     1103.98     1094.92      8.04 o
   8   2   0       52.02       40.20      1.12 o
  10   2   0      201.59      250.98      2.92 o
  12   2   0       42.24       53.39      1.65 o
  14   2   0       71.25       77.71      4.47 o
  16   2   0       22.49       22.55      5.50 o
  18   2   0        0.53        1.48      3.39 o
  20   2   0       26.08       37.83      5.21 o
   1   3   0    11326.00    11962.57    158.57 o
   3   3   0      166.67      191.52      2.53 o
   5   3   0      203.19      206.12      2.63 o
   7   3   0        0.04       -0.63      0.63 o
   9   3   0      609.47      559.53      4.92 o
  11   3   0        3.54        2.86      0.91 o
  13   3   0       37.54       41.27      3.13 o
  15   3   0        5.64        6.37      3.50 o
  17   3   0       44.79       34.30      6.93 o
  19   3   0        4.50        4.83      3.63 o
   0   4   0     3038.00     3149.61     58.30 o
   2   4   0     1113.42     1311.43     10.85 o
   4   4   0      988.27     1032.99      9.01 o
   6   4   0      126.49      121.66      2.32 o
   8   4   0       78.14       79.09      2.08 o
  10   4   0        7.02        9.93      1.20 o
  12   4   0      288.42      253.36      7.59 o
  14   4   0      125.41      115.19      7.27 o
  16   4   0       38.22       33.07      6.69 o
  18   4   0      136.87      136.72     11.43 o
   1   5   0      194.95      248.27      3.84 o
   3   5   0      106.50      109.46      2.45 o
   5   5   0      373.72      354.43      4.64 o
   7   5   0     3385.38     3336.85     24.55 o
   9   5   0       25.62       29.37      2.08 o
  11   5   0     1987.99     1950.81     24.98 o
  13   5   0       49.36       60.81      5.40 o
  15   5   0        3.32        4.54      5.38 o
  17   5   0       14.03        4.70      5.70 o
   0   6   0     3340.09     2651.09     29.85 o
   2   6   0        0.15       -1.19      1.19 o
   4   6   0     1428.16     1298.82     14.99 o
   6   6   0      179.89      196.46      4.40 o
   8   6   0      192.44      190.68      4.94 o
  10   6   0      205.87      196.00      6.11 o
  12   6   0        7.04        4.72      4.74 o
  14   6   0      172.43      187.88      9.12 o
  16   6   0        2.86       -2.03      5.30 o
   1   7   0       45.33       45.74      3.09 o
   3   7   0        0.39       -1.63      1.63 o
   5   7   0       80.95       68.06      3.65 o
   7   7   0        0.84       -2.02      2.02 o
   9   7   0      107.03      109.70      5.75 o
  11   7   0       36.94       32.34      5.02 o
  13   7   0       68.68       63.98      6.35 o
   0   8   0        7.30       15.82      3.67 o
   2   8   0      147.67      126.82      5.04 o
   4   8   0        2.93        7.00      2.99 o
   6   8   0       15.07       15.89      3.46 o
   8   8   0      390.31      430.06     10.15 o
  10   8   0       49.48       62.56      8.37 o
   1   9   0      231.75      262.36     13.94 o
   3   9   0      110.78      119.54      6.66 o
   5   9   0      137.88      136.69      6.30 o
   7   9   0        6.73        5.05      4.06 o
 -19   1   1       14.57       18.89      4.24 o
 -17   1   1       15.27       19.47      3.86 o
 -15   1   1       23.31       25.73      2.88 o
 -13   1   1      107.79      123.14      3.46 o
 -11   1   1     2018.26     1945.23     12.86 o
  -9   1   1     4156.36     4095.24     25.39 o
  -7   1   1     3184.84     3443.09     20.42 o
  -5   1   1     5023.04     5602.59     35.60 o
  -3   1   1     2200.90     1996.24     12.44 o
  -1   1   1     1160.77     1215.17      7.95 o
   1   1   1     5717.67     5801.13     43.55 o
   3   1   1     2578.08     2669.25     17.42 o
   5   1   1       51.38       37.61      0.95 o
   7   1   1       40.42       61.41      1.28 o
   9   1   1      166.99      140.50      1.98 o
  11   1   1        5.07        0.83      0.73 o
  13   1   1      816.31      784.61      8.91 o
  15   1   1       17.07       20.77      3.93 o
  17   1   1      102.98       88.53      6.28 o
  19   1   1       61.45       55.68      5.94 o
 -20   2   1        2.89        3.57      3.49 o
 -18   2   1       30.19       33.99      4.63 o
 -16   2   1       33.72       24.74      5.62 o
 -14   2   1       17.67       22.65      2.39 o
 -12   2   1       23.61       25.48      1.45 o
 -10   2   1        0.02        1.94      0.59 o
  -8   2   1      123.06      138.07      1.82 o
  -6   2   1      927.72      942.21      6.97 o
  -4   2   1     1691.38     1787.91     12.75 o
  -2   2   1       15.77       18.35      0.73 o
   0   2   1     2033.75     2137.94     18.03 o
   2   2   1       97.32       84.68      1.38 o
   4   2   1    12238.43    12566.27     83.87 o
   6   2   1      226.97      180.35      2.24 o
   8   2   1      156.00      159.21      2.14 o
  10   2   1      771.36      923.93      7.46 o
  12   2   1       14.85       17.70      1.23 o
  14   2   1      234.75      198.43     11.47 o
  16   2   1       15.14       10.07      3.64 o
  18   2   1        2.04        2.56      3.31 o
  20   2   1        0.87        1.27      4.42 o
 -19   3   1       47.25       42.19      5.34 o
 -17   3   1       16.14       13.07      5.54 o
 -15   3   1      148.67      147.22     10.68 o
 -13   3   1       34.38       34.27      2.17 o
 -11   3   1       21.46       25.36      1.19 o
  -9   3   1      306.81      338.99      3.39 o
  -7   3   1        9.90        9.56      0.81 o
  -5   3   1      127.25      103.49      2.10 o
  -3   3   1     3223.34     3707.20     26.77 o
  -1   3   1      169.37      191.45      2.49 o
   1   3   1      721.73      716.52      7.52 o
   3   3   1      124.41      169.46      2.39 o
   5   3   1       22.89       34.47      1.15 o
   7   3   1        8.60        6.95      0.81 o
   9   3   1        0.41        0.36      0.87 o
  11   3   1       44.42       41.20      1.60 o
  13   3   1       73.05       76.81      4.11 o
  15   3   1       65.30       62.51      7.81 o
  17   3   1        3.57        4.54      5.10 o
  19   3   1        2.01        2.35      3.58 o
 -18   4   1       62.12       69.00      8.88 o
 -16   4   1        6.31        4.30      4.54 o
 -14   4   1       16.51       12.81      3.06 o
 -12   4   1        7.07        1.01      1.87 o
 -10   4   1     1687.80     1589.21     12.83 o
  -8   4   1     2238.48     2152.70     16.29 o
  -6   4   1       44.53       53.00      1.61 o
  -4   4   1      114.05      124.38      2.34 o
  -2   4   1      382.08      363.59      4.19 o
   0   4   1     4992.75     5209.21     40.07 o
   2   4   1      442.09      477.62      5.42 o
   4   4   1      957.54      987.61      8.77 o
   6   4   1      208.19      221.55      3.19 o
   8   4   1      168.50      188.43      3.11 o
  10   4   1      173.69      159.32      2.98 o
  12   4   1       29.28       29.64      4.00 o
  14   4   1       60.94       51.23      7.45 o
  16   4   1       36.64       24.14      6.45 o
  18   4   1        0.30        0.88      4.98 o
 -17   5   1        0.22        4.58      5.54 o
 -15   5   1        5.05        4.85      5.40 o
 -13   5   1        2.48       11.98      3.14 o
 -11   5   1      331.50      336.34      7.76 o
  -9   5   1       27.64       24.77      3.28 o
  -7   5   1      681.33      666.12      6.75 o
  -5   5   1      283.14      276.01      3.93 o
  -3   5   1        1.60        5.98      1.02 o
  -1   5   1       21.09       24.98      1.45 o
   1   5   1       14.89       11.91      1.19 o
   3   5   1      956.98      851.14      8.20 o
   5   5   1     4170.16     4009.19     30.13 o
   7   5   1      231.07      224.98      3.86 o
   9   5   1     1507.77     1491.88     15.63 o
  11   5   1      243.11      244.00      7.76 o
  13   5   1       21.58       26.14      4.41 o
  15   5   1       12.34       15.34      6.17 o
  17   5   1        3.15       -1.39      5.10 o
 -16   6   1        1.48        5.61      3.74 o
 -14   6   1       56.97       52.39      7.39 o
 -12   6   1       24.45       30.01      5.58 o
 -10   6   1       72.71       81.00      4.32 o
  -8   6   1      171.28      185.28      5.81 o
  -6   6   1        5.84        2.80      1.43 o
  -4   6   1      523.84      464.21      6.67 o
  -2   6   1       81.13       64.61      2.78 o
   0   6   1      202.24      155.64      3.46 o
   2   6   1      193.65      185.82      4.10 o
   4   6   1        0.00       -1.42      1.42 o
   6   6   1     1212.09     1152.38     14.53 o
   8   6   1      372.61      378.36      8.32 o
  10   6   1        0.11        0.73      2.13 o
  12   6   1       58.06       65.59      5.87 o
  14   6   1       47.03       46.73      5.80 o
 -13   7   1        6.76        4.86      4.00 o
 -11   7   1        1.42        6.66      3.20 o
  -9   7   1       56.01       55.60      7.43 o
  -7   7   1        1.47        2.39      2.84 o
  -5   7   1       20.18       25.65      3.19 o
  -3   7   1        0.40       -1.66      1.76 o
  -1   7   1     1000.43      881.72     13.29 o
   1   7   1       84.63       99.70      4.99 o
   3   7   1       46.85       48.86      3.24 o
   5   7   1       23.38       24.96      2.70 o
   7   7   1       12.92       12.22      2.72 o
   9   7   1        9.10        9.37      2.73 o
  11   7   1        0.79       -1.28      3.44 o
  13   7   1       13.77        7.82      4.40 o
 -10   8   1        6.10        6.05      4.03 o
  -8   8   1        0.02        5.63      3.30 o
  -6   8   1       29.80       27.76      3.80 o
  -4   8   1       10.25        7.96      2.88 o
  -2   8   1       52.57       50.94      3.61 o
   0   8   1        8.65        7.99      2.29 o
   2   8   1       28.11       22.64      2.91 o
   4   8   1       45.59       53.32      4.45 o
   6   8   1       57.95       55.42      4.21 o
   8   8   1       75.82       81.89      5.51 o
  10   8   1      103.37      121.93     13.62 o
  -7   9   1       64.39       67.65      5.88 o
  -5   9   1       28.52       20.50      3.74 o
  -3   9   1      270.64      326.18     15.16 o
  -1   9   1      156.73      183.57      7.84 o
   1   9   1      176.48      223.66     10.79 o
   3   9   1        0.92        1.06      4.15 o
   5   9   1       51.62       57.11      4.74 o
   7   9   1        0.29        1.63      6.41 o
 -20   0   2       33.76       25.02      6.14 o
 -18   0   2     1388.99     1228.73     34.78 o
 -16   0   2       73.78       87.09      7.77 o
 -14   0   2       15.11       11.22      4.28 o
 -12   0   2        3.70        3.03      1.47 o
 -10   0   2       71.71       56.51      2.80 o
  -8   0   2        0.36        0.79      0.53 o
  -6   0   2       25.35       24.90      1.20 o
  -4   0   2      375.66      502.82      5.45 o
   0   0   2       14.56       29.70      1.15 o
   2   0   2       66.87       95.37      2.47 o
   4   0   2       45.28       56.29      1.46 o
   6   0   2     1318.74     1127.66     13.20 o
   8   0   2        8.43        9.55      1.23 o
  10   0   2       41.72       41.91      1.90 o
  12   0   2      154.80      153.67      3.51 o
  14   0   2     5430.38     5109.51    109.59 o
  16   0   2      279.12      251.58     14.02 o
  18   0   2       79.69       58.08      8.53 o
  20   0   2       43.35       41.99      8.33 o
 -21   1   2        8.54        5.18      3.64 o
 -19   1   2       15.34       13.12      4.03 o
 -17   1   2       13.97       13.67      3.48 o
 -15   1   2        1.56        4.43      2.23 o
 -13   1   2       55.47       71.26      3.62 o
 -11   1   2      485.44      485.54      4.84 o
  -9   1   2       50.74       49.89      1.33 o
  -7   1   2     1963.57     1929.24     12.94 o
  -5   1   2    15217.13    16131.48    132.79 o
  -3   1   2      789.44      900.44      6.49 o
  -1   1   2      236.16      299.47      2.27 o
   1   1   2    29959.75    29434.46    237.89 o
   3   1   2     3699.77     3487.58     22.63 o
   5   1   2      763.39      834.07      6.65 o
   7   1   2     1559.92     1714.74     11.52 o
   9   1   2       69.13       65.81      1.57 o
  11   1   2       63.98       70.76      1.74 o
  13   1   2      140.26      147.60      4.80 o
  15   1   2       94.12       81.26      8.66 o
  17   1   2       48.85       61.72      5.55 o
  19   1   2        2.02       -0.01      3.49 o
 -20   2   2        0.48        1.81      3.33 o
 -18   2   2        0.86       -2.95      2.95 o
 -16   2   2       51.97       55.26      5.44 o
 -14   2   2        6.76        6.37      2.64 o
 -12   2   2      246.88      234.08      4.61 o
 -10   2   2      359.29      412.83      4.48 o
  -8   2   2     1214.42     1217.18      8.79 o
  -6   2   2     1809.70     1895.19     12.17 o
  -4   2   2      584.20      614.00      4.67 o
  -2   2   2       18.96       20.01      0.72 o
   0   2   2      951.07      986.27      7.73 o
   2   2   2     3340.60     3571.65     29.00 o
   4   2   2     5048.88     5369.70     36.53 o
   6   2   2     1341.08     1557.26     11.16 o
   8   2   2     1252.91     1293.62      9.29 o
  10   2   2        9.63       18.26      1.08 o
  12   2   2       39.16       38.57      2.17 o
  14   2   2        4.72        5.90      4.46 o
  16   2   2        0.48        1.18      3.19 o
  18   2   2        1.52        9.56      5.50 o
 -19   3   2       21.21       23.22      5.84 o
 -17   3   2      168.27      150.67      8.24 o
 -15   3   2        1.49       -0.65      4.80 o
 -13   3   2        2.49        5.48      1.61 o
 -11   3   2      115.02      110.11      2.36 o
  -9   3   2      256.78      264.23      2.76 o
  -7   3   2       36.09       35.99      1.15 o
  -5   3   2     1958.07     2032.64     14.73 o
  -3   3   2     3645.83     4056.55     29.12 o
  -1   3   2     3199.21     3665.47     26.45 o
   1   3   2     2447.59     2721.49     23.19 o
   3   3   2       60.64       57.58      1.45 o
   5   3   2      489.87      540.18      5.16 o
   7   3   2      270.81      275.36      3.29 o
   9   3   2       25.72       30.47      1.30 o
  11   3   2       13.34       19.90      1.33 o
  13   3   2      662.51      581.26     14.82 o
  15   3   2      109.21       90.19      9.32 o
  17   3   2       89.59       82.54      9.88 o
  19   3   2       32.95       28.17      5.08 o
 -18   4   2       11.86        3.74      5.30 o
 -16   4   2        4.70        0.41      3.76 o
 -14   4   2        2.77       -1.67      2.38 o
 -12   4   2      392.69      378.06      8.48 o
 -10   4   2      735.64      735.05      7.61 o
  -8   4   2        3.00        3.65      0.91 o
  -6   4   2     3450.98     3456.41     24.61 o
  -4   4   2     3327.43     3383.21     25.04 o
  -2   4   2       33.89       35.78      1.41 o
   0   4   2     4366.03     4415.90     34.29 o
   2   4   2     6010.00     6313.61     48.28 o
   4   4   2       44.84       55.29      1.73 o
   6   4   2     1826.89     1813.27     14.16 o
   8   4   2      999.64      910.51      7.92 o
  10   4   2        0.00       -0.39      1.10 o
  12   4   2       16.49       13.17      2.74 o
  14   4   2       44.29       48.64      7.41 o
  16   4   2        9.85       11.59      6.33 o
  18   4   2        5.20       12.75      6.57 o
 -17   5   2       12.78        9.92      6.21 o
 -15   5   2        3.52        5.39      3.45 o
 -13   5   2        2.73        5.78      2.82 o
 -11   5   2      784.13      770.93     14.80 o
  -9   5   2      232.75      249.97      4.91 o
  -7   5   2     1579.88     1542.57     12.58 o
  -5   5   2      211.13      198.33      3.40 o
  -3   5   2      152.71      154.00      2.79 o
  -1   5   2      297.74      289.01      3.92 o
   1   5   2      248.18      234.53      3.54 o
   3   5   2     2463.47     2330.75     19.84 o
   5   5   2      776.24      807.78      8.13 o
   7   5   2     1425.05     1407.84     13.84 o
   9   5   2        0.73        9.44      1.78 o
  11   5   2        4.85        4.36      2.40 o
  13   5   2       58.79       45.90      5.18 o
  15   5   2        8.22       10.40      6.06 o
  17   5   2        0.00        2.43      5.62 o
 -16   6   2       14.82       19.66      4.55 o
 -14   6   2       52.25       58.59      5.69 o
 -12   6   2       15.32       20.11      3.58 o
 -10   6   2      264.20      253.14      6.98 o
  -8   6   2      104.08      104.26      3.95 o
  -6   6   2        4.23        1.88      1.34 o
  -4   6   2      295.26      269.02      5.34 o
  -2   6   2        2.05        3.66      1.30 o
   0   6   2      296.47      275.25      4.55 o
   2   6   2       12.96        7.98      1.93 o
   4   6   2      265.70      258.54      6.06 o
   6   6   2      627.35      573.70      9.07 o
   8   6   2       34.93       32.66      3.52 o
  10   6   2      114.60      112.91      5.64 o
  12   6   2       33.29       40.38      7.21 o
  14   6   2      240.10      263.27     11.17 o
 -13   7   2       61.97       72.05      6.56 o
 -11   7   2        8.20        7.06      3.18 o
  -9   7   2       29.54       24.59      3.68 o
  -7   7   2        1.62       -0.86      2.08 o
  -5   7   2       54.24       45.53      3.79 o
  -3   7   2       61.06       66.29      3.61 o
  -1   7   2       73.49       83.36      3.93 o
   1   7   2      112.39       80.30      3.87 o
   3   7   2        8.34        5.52      2.43 o
   5   7   2       29.40       22.12      2.65 o
   7   7   2        5.74        7.03      2.50 o
   9   7   2      178.45      194.18      7.41 o
  11   7   2       12.71       14.17      4.35 o
  13   7   2        2.09        4.51      4.49 o
 -10   8   2      358.81      370.56     11.23 o
  -8   8   2        0.10        7.87      3.09 o
  -6   8   2        6.07       10.71      2.88 o
  -4   8   2        7.72        6.21      2.75 o
  -2   8   2        6.31        8.35      2.81 o
   0   8   2        4.84        3.94      2.22 o
   2   8   2       14.65       21.76      2.81 o
   4   8   2        5.94       14.41      3.16 o
   6   8   2      775.84      821.20     14.62 o
   8   8   2        2.63        2.28      3.74 o
  10   8   2       70.98       67.76     11.79 o
  -7   9   2        5.01       10.44      3.80 o
  -5   9   2       53.27       56.05      4.69 o
  -3   9   2      526.10      535.32     16.41 o
  -1   9   2      489.22      497.59     12.67 o
   1   9   2       57.76       57.00      6.72 o
   3   9   2       18.39       15.91      3.91 o
   5   9   2      104.30      112.39      6.68 o
 -21   1   3       33.45       31.41      4.75 o
 -19   1   3        2.44        2.67      3.27 o
 -17   1   3      239.30      218.48      8.25 o
 -15   1   3        7.83        7.90      1.70 o
 -13   1   3       63.39       60.56      2.52 o
 -11   1   3        7.04       10.31      1.37 o
  -9   1   3        1.84        2.61      0.60 o
  -7   1   3      520.28      567.71      4.25 o
  -5   1   3     3684.88     3835.79     26.22 o
  -3   1   3     3685.70     3687.99     24.04 o
  -1   1   3     2448.91     2178.16     13.98 o
   1   1   3     8109.97     8703.40     64.90 o
   3   1   3     8426.63     8985.55     60.30 o
   5   1   3    11389.28    12496.08     83.25 o
   7   1   3     6675.24     6810.42     43.31 o
   9   1   3      388.11      369.04      3.92 o
  11   1   3       14.88       15.62      1.65 o
  13   1   3       21.39       19.49      3.09 o
  15   1   3       22.47       24.05      4.36 o
  17   1   3       43.58       41.30     10.80 o
  19   1   3        4.06        6.71      4.11 o
 -20   2   3        5.21        5.96      4.40 o
 -18   2   3       78.30       73.78      5.52 o
 -16   2   3        0.05       -2.41      3.95 o
 -14   2   3      141.60      155.58      4.59 o
 -12   2   3       41.36       36.68      1.41 o
 -10   2   3        1.50        2.10      0.61 o
  -8   2   3     3319.06     3213.01     21.10 o
  -6   2   3       18.38       21.63      0.79 o
  -4   2   3     1084.50     1189.46      8.23 o
  -2   2   3       42.92       42.92      0.98 o
   0   2   3     4213.97     4368.31     30.94 o
   2   2   3     2357.17     2582.78     21.88 o
   4   2   3        0.94        4.25      0.62 o
   6   2   3       51.72       99.97      1.79 o
   8   2   3      231.44      231.34      3.11 o
  10   2   3       28.64       31.69      1.44 o
  12   2   3      112.05      110.51      3.00 o
  14   2   3       74.58       79.08      8.37 o
  16   2   3        3.88        3.39      3.96 o
  18   2   3      115.04      123.76      8.14 o
 -19   3   3        6.66       11.79      5.34 o
 -17   3   3        9.75        6.88      5.74 o
 -15   3   3        1.02        1.07      2.75 o
 -13   3   3        0.10        1.20      1.64 o
 -11   3   3        2.74        5.32      0.90 o
  -9   3   3        1.87        0.14      0.62 o
  -7   3   3        2.92        3.62      0.64 o
  -5   3   3      186.61      165.30      2.21 o
  -3   3   3        0.94       -0.60      0.60 o
  -1   3   3     4455.27     5121.20     36.42 o
   1   3   3      348.57      309.26      3.72 o
   3   3   3      100.60       75.22      1.79 o
   5   3   3      513.05      574.08      5.49 o
   7   3   3        5.49        4.00      0.80 o
   9   3   3      194.97      177.70      3.04 o
  11   3   3      470.74      456.17      5.91 o
  13   3   3       63.37       54.66      7.21 o
  15   3   3       78.71       61.27      8.09 o
  17   3   3       12.79        5.54      5.98 o
 -18   4   3       19.06       20.32      6.49 o
 -16   4   3       12.60       18.42      4.76 o
 -14   4   3       73.12       61.73      4.37 o
 -12   4   3       39.22       49.27      2.33 o
 -10   4   3      228.67      244.31      3.77 o
  -8   4   3      498.36      514.40      5.14 o
  -6   4   3      219.07      257.96      3.28 o
  -4   4   3     2493.26     2603.08     19.67 o
  -2   4   3      313.40      295.88      3.67 o
   0   4   3      183.31      192.94      2.93 o
   2   4   3       56.68       57.68      2.13 o
   4   4   3     3022.84     2848.89     23.29 o
   6   4   3     4130.34     3869.68     27.76 o
   8   4   3        4.70        6.66      1.29 o
  10   4   3       11.29        5.67      1.43 o
  12   4   3        4.60        5.39      3.22 o
  14   4   3      290.03      281.18     15.18 o
  16   4   3        3.52        2.59      5.46 o
 -17   5   3       14.24       15.66      6.21 o
 -15   5   3       64.95       58.86      5.19 o
 -13   5   3      480.78      480.80     11.45 o
 -11   5   3       13.93       15.28      2.47 o
  -9   5   3     1553.64     1485.31     15.55 o
  -7   5   3      549.78      532.11      6.15 o
  -5   5   3        0.55       -0.82      0.82 o
  -3   5   3       36.98       37.04      1.50 o
  -1   5   3       20.35        8.13      1.04 o
   1   5   3      443.11      421.46      6.08 o
   3   5   3      673.41      633.88     10.49 o
   5   5   3       74.60       78.62      2.38 o
   7   5   3      813.32      802.54      9.09 o
   9   5   3        5.85       13.67      2.16 o
  11   5   3        1.74       -0.39      2.34 o
  13   5   3        1.00       -3.31      4.90 o
  15   5   3        2.25       10.72      5.82 o
 -16   6   3        7.59        9.37      3.95 o
 -14   6   3        9.53        9.72      3.37 o
 -12   6   3      175.77      170.44      7.05 o
 -10   6   3      544.24      554.74     12.45 o
  -8   6   3       10.17        9.58      2.07 o
  -6   6   3       53.63       57.09      2.58 o
  -4   6   3      229.35      187.02      4.05 o
  -2   6   3       62.67       51.99      2.33 o
   0   6   3      513.26      472.00      6.76 o
   2   6   3        8.60        1.83      3.08 o
   4   6   3      325.70      326.57      7.07 o
   6   6   3      164.64      160.46      4.71 o
   8   6   3       98.80       99.03      5.74 o
  10   6   3      160.72      159.84      6.58 o
  12   6   3       13.08       20.72      4.60 o
  14   6   3        0.39       11.87      6.73 o
 -13   7   3        2.92        4.33      3.58 o
 -11   7   3       34.91       32.03      4.72 o
  -9   7   3        4.07        6.53      2.93 o
  -7   7   3        9.50        8.94      2.46 o
  -5   7   3       24.33       29.66      3.30 o
  -3   7   3      884.21      811.52     12.58 o
  -1   7   3        0.56        8.51      2.14 o
   1   7   3       11.22       13.55      2.31 o
   3   7   3        2.32        0.96      2.06 o
   5   7   3       82.59       84.27      4.19 o
   7   7   3        0.06       -2.73      3.63 o
   9   7   3       38.31       39.64      4.30 o
  11   7   3       62.90       56.40      6.23 o
  13   7   3      107.36      130.22      8.83 o
 -12   8   3       40.08       39.36      5.57 o
 -10   8   3       12.69       11.34      3.73 o
  -8   8   3       33.89       37.33      5.03 o
  -6   8   3        8.93        7.68      2.69 o
  -4   8   3       19.83       21.15      3.38 o
  -2   8   3       52.14       51.76      4.38 o
   0   8   3        8.52        9.60      2.40 o
   2   8   3       13.37       14.26      2.62 o
   4   8   3        0.02        0.56      4.51 o
   6   8   3       22.24       27.22      4.11 o
   8   8   3        0.71        3.25      3.16 o
  10   8   3       12.53       16.95      4.86 o
  -7   9   3        4.45        6.76      3.68 o
  -5   9   3      140.10      166.38      6.93 o
  -3   9   3      115.57      117.22     10.81 o
  -1   9   3      278.73      306.38      9.85 o
   1   9   3       20.75       18.36      3.92 o
   3   9   3      130.92      155.99      9.30 o
   5   9   3      237.47      275.87     14.11 o
 -20   0   4       22.60       24.26      5.78 o
 -18   0   4       24.03       15.34      5.02 o
 -16   0   4        3.02        5.63      2.46 o
 -14   0   4       14.86       19.25      2.93 o
 -12   0   4       23.03       28.78      2.79 o
 -10   0   4     1043.29     1133.65     12.66 o
  -8   0   4     1718.09     1829.37     20.63 o
  -6   0   4      216.22      163.98      3.95 o
  -2   0   4     1935.51     2276.04     22.48 o
   0   0   4    10721.79     9932.56     96.14 o
   2   0   4     4049.73     4501.96     45.09 o
   4   0   4        9.77       22.21      1.36 o
   6   0   4      136.33      138.14      2.88 o
   8   0   4      423.69      419.15      5.98 o
  10   0   4     1164.56     1031.81     13.13 o
  12   0   4      336.02      351.08      6.68 o
  14   0   4      723.81      710.71     24.34 o
  16   0   4      190.14      190.70     13.07 o
  18   0   4       71.21       62.11      9.08 o
 -21   1   4        0.28        0.60      8.19 o
 -19   1   4       31.23       26.14      4.17 o
 -17   1   4      136.24      125.47      7.59 o
 -15   1   4      480.19      499.58      7.71 o
 -13   1   4       89.54       88.42      2.79 o
 -11   1   4     1415.42     1457.95     12.60 o
  -9   1   4      235.14      220.04      2.66 o
  -7   1   4      667.43      595.95      4.67 o
  -5   1   4      319.28      298.45      3.05 o
  -3   1   4      129.81      152.63      2.12 o
  -1   1   4      215.19      233.45      2.15 o
   1   1   4     6432.19     6313.84     46.60 o
   3   1   4    22065.13    23294.62    174.40 o
   5   1   4     1085.45     1132.97      8.89 o
   7   1   4     4012.75     4121.28     30.18 o
   9   1   4     1091.82     1033.09      9.25 o
  11   1   4      990.26      953.51      8.52 o
  13   1   4        6.18        8.60      1.96 o
  15   1   4      302.24      304.34     29.56 o
  17   1   4       29.61       31.38      5.12 o
  19   1   4        0.13        1.68      3.87 o
 -20   2   4        6.20        4.58      3.32 o
 -18   2   4       20.17       23.76      3.53 o
 -16   2   4        0.07        0.70      2.55 o
 -14   2   4       13.80       18.21      2.81 o
 -12   2   4        2.64        7.14      1.67 o
 -10   2   4      271.42      260.83      2.81 o
  -8   2   4        0.22        0.66      0.55 o
  -6   2   4      712.16      728.35      7.50 o
  -4   2   4      324.62      276.59      2.84 o
  -2   2   4      131.31      164.20      1.93 o
   0   2   4       37.61       29.57      0.92 o
   2   2   4     1266.38     1449.47     12.09 o
   4   2   4      502.82      489.45      4.88 o
   6   2   4      521.21      612.18      5.42 o
   8   2   4      305.05      373.75      4.24 o
  10   2   4      165.37      157.50      2.82 o
  12   2   4       61.17       51.40      2.27 o
  14   2   4        3.61        2.23      4.78 o
  16   2   4       63.56       58.50      6.81 o
  18   2   4       72.95       72.78      6.96 o
 -19   3   4        1.26        6.29      3.75 o
 -17   3   4        9.15        4.91      3.85 o
 -15   3   4        2.70       -1.72      1.72 o
 -13   3   4      108.40       91.21      3.13 o
 -11   3   4        0.46        0.81      0.75 o
  -9   3   4      132.90      151.78      2.24 o
  -7   3   4        1.51        2.33      0.63 o
  -5   3   4     4177.42     4451.08     30.50 o
  -3   3   4     6208.35     6523.20     45.95 o
  -1   3   4      435.16      497.12      4.78 o
   1   3   4      131.34      107.91      2.43 o
   3   3   4        0.16       -0.59      0.59 o
   5   3   4     1765.82     1810.02     15.35 o
   7   3   4       89.47       97.06      2.02 o
   9   3   4      182.09      178.70      3.42 o
  11   3   4       20.48       15.84      2.42 o
  13   3   4       58.89       54.78      7.25 o
  15   3   4       10.81       11.07      5.50 o
  17   3   4        0.19        1.52      3.76 o
 -18   4   4       23.38       29.60      6.57 o
 -16   4   4       74.44       75.46      6.46 o
 -14   4   4        0.00        1.44      2.33 o
 -12   4   4       36.18       44.87      3.40 o
 -10   4   4       69.26       66.62      2.00 o
  -8   4   4      329.26      312.56      3.58 o
  -6   4   4      377.93      393.77      4.19 o
  -4   4   4     1778.73     1801.49     14.17 o
  -2   4   4      925.39     1059.26      9.09 o
   0   4   4     1132.57     1208.10     10.24 o
   2   4   4      213.32      188.40      3.18 o
   4   4   4      119.97      127.10      2.77 o
   6   4   4       75.29       70.59      2.58 o
   8   4   4      778.86      676.55      6.56 o
  10   4   4      387.07      338.80      5.80 o
  12   4   4      274.77      240.41      9.26 o
  14   4   4      545.78      524.67     21.67 o
  16   4   4      101.40       98.96     10.52 o
 -17   5   4       18.75       15.22      5.86 o
 -15   5   4      546.28      528.60     12.40 o
 -13   5   4        4.51        8.89      3.53 o
 -11   5   4     1135.13     1115.74     15.76 o
  -9   5   4       78.91       83.44      2.75 o
  -7   5   4       67.31       64.98      2.06 o
  -5   5   4       66.59       80.87      2.11 o
  -3   5   4      157.97      206.40      3.23 o
  -1   5   4      128.23      129.56      2.64 o
   1   5   4      626.10      588.57      6.82 o
   3   5   4     5659.35     5560.90     40.84 o
   5   5   4       88.12       89.01      2.75 o
   7   5   4     4265.27     4256.53     42.22 o
   9   5   4       79.13       78.03      3.82 o
  11   5   4        9.30       10.30      3.00 o
  13   5   4       18.37       17.01      5.94 o
  15   5   4       14.38       13.74      6.97 o
 -16   6   4        1.14        4.04      3.84 o
 -14   6   4       68.79       63.34      5.14 o
 -12   6   4       58.48       62.29      6.39 o
 -10   6   4       67.01       65.41      6.70 o
  -8   6   4      764.35      699.80     11.55 o
  -6   6   4        0.47       -1.41      1.41 o
  -4   6   4     2560.63     2145.03     22.50 o
  -2   6   4        7.21        6.61      1.50 o
   0   6   4     1523.78     1343.53     15.42 o
   2   6   4      258.67      273.18      7.79 o
   4   6   4      327.00      307.19      6.90 o
   6   6   4      333.30      321.70      6.57 o
   8   6   4       18.05       17.22      5.27 o
  10   6   4      518.59      523.63     12.10 o
  12   6   4        1.94        6.44      5.62 o
  14   6   4       75.55       86.45     10.84 o
 -13   7   4       58.95       58.72      5.11 o
 -11   7   4        0.01       -0.80      2.65 o
  -9   7   4       26.46       24.54      3.63 o
  -7   7   4        0.43       -0.42      2.12 o
  -5   7   4       25.34       22.79      3.09 o
  -3   7   4       34.15       30.46      3.40 o
  -1   7   4        0.02       -0.77      1.85 o
   1   7   4      108.78       86.07      3.98 o
   3   7   4        5.09        4.41      1.95 o
   5   7   4      144.74      153.43      5.33 o
   7   7   4       54.77       61.83      4.97 o
   9   7   4       70.55       74.90      5.23 o
  11   7   4      101.29      109.74      8.03 o
 -12   8   4      151.40      167.26      7.92 o
 -10   8   4        4.31        3.72      3.29 o
  -8   8   4        6.33        9.22      3.31 o
  -6   8   4      103.39       89.90      4.85 o
  -4   8   4        8.96       12.36      3.16 o
  -2   8   4      156.71      130.57      6.05 o
   0   8   4        2.69        4.23      2.64 o
   2   8   4       22.17       22.23      2.95 o
   4   8   4      556.34      603.16     11.47 o
   6   8   4      135.86      157.67      7.09 o
   8   8   4       16.16       21.52      3.92 o
  -7   9   4       41.57       50.24     13.56 o
  -5   9   4      169.84      191.72      8.68 o
  -3   9   4      185.38      200.22      8.09 o
  -1   9   4      184.71      194.92      8.02 o
   1   9   4      169.53      151.91      7.90 o
   3   9   4       11.11        8.50      4.88 o
   5   9   4       12.63        5.40      3.32 o
 -21   1   5        5.49        4.42      3.32 o
 -19   1   5       10.33        8.62      3.32 o
 -17   1   5       33.88       39.13      3.03 o
 -15   1   5      393.90      360.23      6.17 o
 -13   1   5      646.02      636.39      9.38 o
 -11   1   5      765.93      840.27      8.63 o
  -9   1   5     1190.70     1220.09      9.61 o
  -7   1   5      265.23      290.86      2.84 o
  -5   1   5      254.12      194.60      1.99 o
  -3   1   5     2765.39     2938.17     33.46 o
  -1   1   5     2885.03     3061.99     20.11 o
   1   1   5       78.91       60.43      1.42 o
   3   1   5       83.70      130.81      2.19 o
   5   1   5      325.76      283.07      3.59 o
   7   1   5       19.30       15.77      1.09 o
   9   1   5     1792.74     1673.19     13.90 o
  11   1   5      108.80      125.56      3.50 o
  13   1   5      179.65      164.19      5.01 o
  15   1   5      202.36      213.58      9.51 o
  17   1   5       17.89       18.76      4.48 o
 -20   2   5        5.94        1.57      3.18 o
 -18   2   5        7.16        8.54      2.80 o
 -16   2   5        0.78       -0.63      2.71 o
 -14   2   5        0.82        1.93      1.49 o
 -12   2   5      138.36      147.65      3.37 o
 -10   2   5       75.14       71.23      1.94 o
  -8   2   5      196.06      195.17      2.13 o
  -6   2   5       73.88       64.81      1.21 o
  -4   2   5     1341.43     1448.98     11.14 o
  -2   2   5       19.20       15.83      0.68 o
   0   2   5    12169.90    12815.96     89.09 o
   2   2   5     1118.39      969.98      8.68 o
   4   2   5      432.05      512.73      5.20 o
   6   2   5     1481.21     1789.08     18.35 o
   8   2   5       79.33       98.51      2.29 o
  10   2   5      463.70      401.93      5.26 o
  12   2   5       23.50       18.36      1.91 o
  14   2   5       27.41       35.60      4.91 o
  16   2   5        0.15        6.70      3.90 o
  18   2   5        1.63        2.89      4.24 o
 -19   3   5       24.29       31.91      7.23 o
 -17   3   5        1.52        0.93      3.35 o
 -15   3   5       26.66       25.53      2.57 o
 -13   3   5       85.06       85.96      3.16 o
 -11   3   5        0.78        0.90      0.70 o
  -9   3   5        4.90        1.30      0.72 o
  -7   3   5      710.67      746.95      6.66 o
  -5   3   5      185.96      206.62      2.46 o
  -3   3   5      505.94      501.97      4.74 o
  -1   3   5      315.68      365.61      3.88 o
   1   3   5       56.88       82.26      1.75 o
   3   3   5       13.72        8.53      0.95 o
   5   3   5       17.82       25.21      1.29 o
   7   3   5      131.70      107.74      2.16 o
   9   3   5      281.79      298.26      4.05 o
  11   3   5      312.22      343.41      6.22 o
  13   3   5       42.92       47.29      7.05 o
  15   3   5        8.74       11.31      5.74 o
  17   3   5       21.10       29.49      7.05 o
 -18   4   5        5.04        7.38      4.08 o
 -16   4   5       13.25       16.17      7.07 o
 -14   4   5      452.29      401.04      9.72 o
 -12   4   5      966.82      953.00     15.97 o
 -10   4   5        0.01        1.34      0.93 o
  -8   4   5       52.64       58.70      1.98 o
  -6   4   5       23.94       19.07      1.04 o
  -4   4   5     3178.89     3176.13     23.56 o
  -2   4   5      336.44      358.58      4.16 o
   0   4   5      782.03      791.35      7.38 o
   2   4   5       45.55       55.58      1.89 o
   4   4   5      522.61      551.02      6.05 o
   6   4   5      283.68      264.24      4.03 o
   8   4   5       35.63       39.60      2.02 o
  10   4   5       81.82       78.74      7.46 o
  12   4   5      145.60      149.70     14.94 o
  14   4   5        0.30       -4.22      4.22 o
  16   4   5       21.44       19.20      7.01 o
 -17   5   5        0.60        7.07      3.25 o
 -15   5   5       98.62      106.77      6.14 o
 -13   5   5        5.14        3.24      2.72 o
 -11   5   5      351.32      368.61      9.36 o
  -9   5   5       52.22       58.07      2.83 o
  -7   5   5       16.50       22.63      1.36 o
  -5   5   5        7.07        7.50      1.03 o
  -3   5   5       36.82       29.08      1.43 o
  -1   5   5      790.87      719.52      7.24 o
   1   5   5     4667.45     4580.45     36.38 o
   3   5   5      862.47      818.30      8.29 o
   5   5   5     2465.25     2405.50     21.24 o
   7   5   5      539.63      542.83      8.61 o
   9   5   5       13.70       13.13      3.04 o
  11   5   5       30.81       35.52      3.83 o
  13   5   5        2.56       -0.72      5.18 o
  15   5   5       37.90       55.22      9.00 o
 -16   6   5        3.93        7.68      3.04 o
 -14   6   5       17.82       12.72      3.38 o
 -12   6   5       39.13       43.47      4.27 o
 -10   6   5       24.73       26.49      3.57 o
  -8   6   5      277.16      249.11      5.60 o
  -6   6   5       93.25       88.71      3.55 o
  -4   6   5       99.71       75.54      2.72 o
  -2   6   5      168.08      167.30      3.84 o
   0   6   5       36.57       23.92      2.18 o
   2   6   5     1448.13     1326.57     17.47 o
   4   6   5      403.13      399.54      8.01 o
   6   6   5       31.14       32.90      2.68 o
   8   6   5      152.71      168.99      5.57 o
  10   6   5      150.37      167.95     10.83 o
  12   6   5      110.15      139.05      8.61 o
  14   6   5       52.01       58.40      9.52 o
 -15   7   5        3.52        2.06      3.62 o
 -13   7   5       27.68       31.49      4.25 o
 -11   7   5       10.63       18.66      5.04 o
  -9   7   5        6.21        9.54      3.19 o
  -7   7   5        9.49       -0.98      2.04 o
  -5   7   5      444.50      408.78     17.78 o
  -3   7   5       95.14      101.67      5.02 o
  -1   7   5       83.74       76.12      3.78 o
   1   7   5       30.35       32.13      2.81 o
   3   7   5        7.06       10.76      2.31 o
   5   7   5        8.77        8.31      2.36 o
   7   7   5        0.09       -0.77      2.73 o
   9   7   5       34.07       29.51      4.02 o
  11   7   5      245.18      271.71     11.70 o
 -12   8   5        0.11        1.63      3.57 o
 -10   8   5       22.91       21.13      4.00 o
  -8   8   5        9.19        6.19      3.12 o
  -6   8   5       20.35       24.89      3.31 o
  -4   8   5        0.11        0.31      2.45 o
  -2   8   5       26.59       22.10      3.35 o
   0   8   5       41.07       51.57      5.69 o
   2   8   5       93.04       87.87      4.56 o
   4   8   5       67.33       73.58      4.38 o
   6   8   5      155.50      176.73      8.92 o
   8   8   5        0.10       -2.58      3.36 o
  -7   9   5      168.57      187.11      8.73 o
  -5   9   5      146.32      144.69      7.59 o
  -3   9   5      139.10      146.55      7.16 o
  -1   9   5        2.04       -2.97      2.97 o
   1   9   5       65.05       58.47      5.16 o
   3   9   5        1.55        7.93      8.41 o
 -20   0   6       15.06       14.70      4.78 o
 -18   0   6       25.99       22.31      4.70 o
 -16   0   6        0.27        1.06      1.99 o
 -14   0   6        0.42       -0.01      2.04 o
 -12   0   6        6.30       11.06      2.36 o
 -10   0   6       18.48       18.23      1.05 o
  -8   0   6      124.25      187.41      5.95 o
  -6   0   6       37.38       16.93      4.18 o
  -4   0   6      729.93      618.91     10.91 o
  -2   0   6      605.39      641.28      8.84 o
   0   0   6       14.98       12.88      0.82 o
   2   0   6     3650.06     3345.54     37.17 o
   4   0   6        0.94        2.60      0.93 o
   6   0   6      345.34      325.71      5.75 o
   8   0   6       33.64       33.21      2.21 o
  10   0   6    12770.41    12405.88    130.40 o
  12   0   6     1233.52     1196.34     18.60 o
  14   0   6      159.57      151.38     11.43 o
  16   0   6      155.35      180.79     13.15 o
  18   0   6        0.08        3.39      6.10 o
 -21   1   6        0.61        0.73      3.17 o
 -19   1   6        0.39        1.70      2.73 o
 -17   1   6       21.41       28.42      2.52 o
 -15   1   6       59.99       60.71      2.57 o
 -13   1   6        6.85        6.47      1.46 o
 -11   1   6      537.45      496.48      5.12 o
  -9   1   6     3103.07     3219.55     22.62 o
  -7   1   6      577.79      559.84      5.92 o
  -5   1   6       45.02       40.24      0.98 o
  -3   1   6    15318.86    16741.33    135.86 o
  -1   1   6     3870.01     3789.72     28.50 o
   1   1   6     1014.90     1099.88      8.91 o
   3   1   6     1613.95     1826.91     16.27 o
   5   1   6       24.11       19.03      1.19 o
   7   1   6      345.11      356.96      4.33 o
   9   1   6      754.70      741.59      8.79 o
  11   1   6      332.61      326.23      4.74 o
  13   1   6      153.14      159.88      6.25 o
  15   1   6        0.21        9.94      3.99 o
  17   1   6      122.17      135.68     12.05 o
 -20   2   6       25.04       26.63      3.99 o
 -18   2   6        3.61        2.01      2.57 o
 -16   2   6       20.39       19.09      2.21 o
 -14   2   6      140.87      136.88      4.07 o
 -12   2   6      172.81      162.52      3.41 o
 -10   2   6      379.00      416.32      4.49 o
  -8   2   6      147.46      148.44      2.60 o
  -6   2   6       60.15       64.98      1.18 o
  -4   2   6      578.02      605.89      4.88 o
  -2   2   6     1110.22     1216.16     10.09 o
   0   2   6     4212.15     4432.28     31.70 o
   2   2   6     2389.72     2652.74     28.57 o
   4   2   6     2393.24     2400.76     17.40 o
   6   2   6       14.41       28.60      1.46 o
   8   2   6        1.20        1.49      1.02 o
  10   2   6        4.24        1.23      1.18 o
  12   2   6        4.69        1.98      1.93 o
  14   2   6        5.47        4.02      3.62 o
  16   2   6        1.99       -4.43      4.50 o
  18   2   6       23.93       31.94      5.79 o
 -19   3   6        2.30       -3.04      3.66 o
 -17   3   6        0.31       -3.13      3.13 o
 -15   3   6       19.75       20.44      3.50 o
 -13   3   6       73.07       78.78      3.22 o
 -11   3   6        0.14        1.70      1.14 o
  -9   3   6      635.33      625.52      5.51 o
  -7   3   6     1136.70     1218.97     11.28 o
  -5   3   6      617.16      678.56      6.71 o
  -3   3   6     1075.28     1155.11      9.30 o
  -1   3   6       17.91       18.94      0.94 o
   1   3   6      313.42      354.30      4.04 o
   3   3   6      261.83      299.13      4.27 o
   5   3   6       54.82       41.61      1.38 o
   7   3   6      202.14      208.64      3.52 o
   9   3   6     1316.77     1045.64     12.66 o
  11   3   6      291.29      280.10      7.63 o
  13   3   6      275.82      229.51     13.58 o
  15   3   6      103.14       93.74     10.12 o
  17   3   6        0.45        1.98      5.66 o
 -18   4   6        3.10        0.19      3.81 o
 -16   4   6      102.64      107.30      5.61 o
 -14   4   6      159.48      170.83      5.35 o
 -12   4   6        6.46        7.31      1.69 o
 -10   4   6     1013.03      971.08      9.58 o
  -8   4   6     1070.47     1047.20     10.11 o
  -6   4   6      128.21      124.51      2.08 o
  -4   4   6     2461.27     2565.15     19.41 o
  -2   4   6     4431.22     4566.03     33.21 o
   0   4   6       93.09       95.36      2.16 o
   2   4   6     2171.90     2169.69     18.43 o
   4   4   6     1376.26     1256.43     11.18 o
   6   4   6        6.41        2.65      1.18 o
   8   4   6       46.60       35.29      2.53 o
  10   4   6       97.75      107.61      5.59 o
  12   4   6       34.30       39.22      5.66 o
  14   4   6       17.76       10.60      6.14 o
  16   4   6        5.09        7.33      6.53 o
 -17   5   6        1.42        1.91      3.09 o
 -15   5   6      293.76      296.03     12.18 o
 -13   5   6       46.40       46.80      4.71 o
 -11   5   6      639.73      646.55     10.73 o
  -9   5   6       77.27       77.07      2.82 o
  -7   5   6       17.26       15.59      1.42 o
  -5   5   6      184.94      165.15      2.87 o
  -3   5   6       80.09       73.33      2.07 o
  -1   5   6     1716.96     1659.30     13.91 o
   1   5   6     1106.94     1101.94     10.23 o
   3   5   6     1440.11     1476.10     18.54 o
   5   5   6        6.50       22.65      3.28 o
   7   5   6        6.61        9.85      2.22 o
   9   5   6      139.29      127.05      4.84 o
  11   5   6       20.34       24.39      4.42 o
  13   5   6        2.40        7.17      5.58 o
  15   5   6        0.62        9.32      6.53 o
 -16   6   6        3.91        1.97      3.03 o
 -14   6   6       65.39       70.65      5.25 o
 -12   6   6       27.70       28.05      3.78 o
 -10   6   6        0.64       -2.41      2.41 o
  -8   6   6      154.59      141.42      5.01 o
  -6   6   6        6.72        5.27      1.84 o
  -4   6   6      133.35      134.81      3.91 o
  -2   6   6       21.74       16.01      1.73 o
   0   6   6      308.18      310.74      6.73 o
   2   6   6      768.14      723.32     11.49 o
   4   6   6       50.63       50.70      3.27 o
   6   6   6      168.93      173.92      7.09 o
   8   6   6       57.39       69.43      4.03 o
  10   6   6      479.79      506.12     17.35 o
  12   6   6       26.72       26.13      7.85 o
 -15   7   6        5.83       11.37      3.45 o
 -13   7   6       19.81       22.80      3.95 o
 -11   7   6        0.36        0.55      2.74 o
  -9   7   6       22.29       20.86      3.49 o
  -7   7   6       19.15       18.76      2.88 o
  -5   7   6       34.75       37.21      3.60 o
  -3   7   6      131.49       97.25      4.92 o
  -1   7   6       19.36       15.21      2.43 o
   1   7   6       17.24       14.96      2.35 o
   3   7   6        2.45        4.74      2.06 o
   5   7   6      273.15      290.79      7.41 o
   7   7   6       30.00       33.88      5.12 o
   9   7   6        4.17        4.72      4.06 o
  11   7   6       18.86       24.96      6.12 o
 -12   8   6        0.92        7.49      3.48 o
 -10   8   6        2.87       -2.96      2.96 o
  -8   8   6        4.65        4.93      3.06 o
  -6   8   6       29.69       15.19      4.74 o
  -4   8   6        0.20        1.77      2.49 o
  -2   8   6       19.85       31.21      4.04 o
   0   8   6       16.11       15.98      3.23 o
   2   8   6      894.41      957.28     17.99 o
   4   8   6        1.17        6.43      2.49 o
   6   8   6      108.62      124.08      6.64 o
   8   8   6        8.08        9.75      4.50 o
  -7   9   6      330.08      350.21     11.41 o
  -5   9   6      255.44      266.50      9.97 o
  -3   9   6       33.89       31.05      4.38 o
  -1   9   6       10.94        8.04      3.51 o
   1   9   6      155.56      163.78      8.78 o
   3   9   6        0.23       -3.76      3.76 o
 -21   1   7       48.75       49.75     10.08 o
 -19   1   7        4.83        4.61      8.13 o
 -17   1   7       22.86       17.36      2.82 o
 -15   1   7        0.64        2.38      1.26 o
 -13   1   7        1.90        2.11      1.01 o
 -11   1   7       76.23       78.77      1.56 o
  -9   1   7     1231.97     1257.47     10.85 o
  -7   1   7     1963.45     1791.23     27.06 o
  -5   1   7      227.31      255.53      3.40 o
  -3   1   7     4612.91     5063.18     42.00 o
  -1   1   7     4606.55     4915.37     38.77 o
   1   1   7    11217.62    12284.25     91.30 o
   3   1   7    10254.08    10874.24     87.76 o
   5   1   7      637.20      575.73      6.32 o
   7   1   7        6.53       11.32      1.19 o
   9   1   7        6.05        5.65      1.16 o
  11   1   7       14.61       21.81      2.11 o
  13   1   7      116.72      125.13      6.54 o
  15   1   7       10.59       13.34      4.35 o
  17   1   7        1.64        4.15      4.25 o
 -20   2   7        0.36        0.97      3.46 o
 -18   2   7       10.29       15.12      2.84 o
 -16   2   7       13.70       14.27      2.89 o
 -14   2   7        0.48        2.82      1.36 o
 -12   2   7      414.66      405.00      5.72 o
 -10   2   7        1.75        2.39      0.83 o
  -8   2   7      344.07      349.94      3.69 o
  -6   2   7       60.98       43.90      0.98 o
  -4   2   7     2497.02     2538.38     17.66 o
  -2   2   7      512.52      525.39      5.10 o
   0   2   7      206.00      227.36      3.04 o
   2   2   7      336.82      431.10      4.90 o
   4   2   7      508.87      523.45      5.89 o
   6   2   7       28.57       44.21      1.77 o
   8   2   7      166.56      141.30      3.40 o
  10   2   7      106.28       89.26      3.45 o
  12   2   7        0.88        1.38      2.24 o
  14   2   7      392.59      400.97     13.31 o
  16   2   7       56.41       66.12      6.77 o
 -19   3   7        1.47       -3.43      3.43 o
 -17   3   7        0.32        0.60      3.22 o
 -15   3   7        3.75        4.12      1.52 o
 -13   3   7        1.93        1.93      1.26 o
 -11   3   7       40.27       49.02      2.29 o
  -9   3   7        0.02        0.86      0.81 o
  -7   3   7       39.23       34.17      1.22 o
  -5   3   7     1629.91     1693.85     14.41 o
  -3   3   7      185.26      158.83      2.51 o
  -1   3   7      285.77      261.60      3.25 o
   1   3   7      284.62      332.37      4.09 o
   3   3   7      158.29      150.14      2.85 o
   5   3   7      334.84      294.39      3.89 o
   7   3   7      691.10      663.45      7.67 o
   9   3   7      203.65      205.99      5.52 o
  11   3   7       72.71       70.06      4.28 o
  13   3   7        1.11        2.55      4.82 o
  15   3   7       52.92       65.15      6.62 o
  17   3   7        2.79       10.00      4.62 o
 -20   4   7        4.36        1.00      4.58 o
 -18   4   7       23.78       15.90      6.06 o
 -16   4   7        8.59       14.35      4.81 o
 -14   4   7      121.84      137.19      5.16 o
 -12   4   7      143.84      150.49      3.88 o
 -10   4   7       38.92       42.95      2.34 o
  -8   4   7      574.23      584.65      6.53 o
  -6   4   7       20.10       18.55      1.70 o
  -4   4   7       60.25       53.74      1.62 o
  -2   4   7       10.77       13.35      1.09 o
   0   4   7     1853.39     1739.05     14.15 o
   2   4   7     5642.07     5418.95     44.37 o
   4   4   7       17.59       17.31      1.33 o
   6   4   7        0.22        0.45      1.19 o
   8   4   7       12.55        6.55      2.26 o
  10   4   7      798.57      743.10     14.05 o
  12   4   7        7.71        8.35      3.82 o
  14   4   7      106.43      104.61     10.80 o
  16   4   7        2.49        7.33      6.77 o
 -17   5   7       91.62       93.08      5.55 o
 -15   5   7        0.05        2.96      6.26 o
 -13   5   7      364.80      353.79      9.35 o
 -11   5   7      186.29      197.38      5.38 o
  -9   5   7        2.80        2.95      1.51 o
  -7   5   7       37.23       32.15      1.74 o
  -5   5   7       40.31       33.41      1.45 o
  -3   5   7      229.75      233.72      3.58 o
  -1   5   7      453.32      450.74      5.44 o
   1   5   7       62.66       74.94      2.36 o
   3   5   7     1198.83     1134.01     12.44 o
   5   5   7        2.04        3.05      1.98 o
   7   5   7        4.25        2.52      2.43 o
   9   5   7        1.33       -2.26      2.26 o
  11   5   7        2.62        0.61      4.00 o
  13   5   7       89.86      110.87     11.19 o
 -16   6   7       47.04       47.83      4.70 o
 -14   6   7      164.44      154.37      6.93 o
 -12   6   7       12.77       13.72      3.57 o
 -10   6   7        0.01       -2.34      2.34 o
  -8   6   7      103.60       85.39      4.86 o
  -6   6   7       51.01       42.02      3.30 o
  -4   6   7      274.98      246.23      5.08 o
  -2   6   7       51.20       41.17      2.25 o
   0   6   7      284.55      286.16      6.57 o
   2   6   7      149.16      152.39      5.00 o
   4   6   7      245.20      239.20      6.26 o
   6   6   7      283.67      270.21      7.15 o
   8   6   7       51.11       50.51      4.66 o
  10   6   7        0.16       -1.77      2.78 o
  12   6   7        3.11        5.94      6.06 o
 -15   7   7       20.66       25.74      4.03 o
 -13   7   7        0.00       -1.64      2.63 o
 -11   7   7        0.30       -0.57      2.65 o
  -9   7   7        2.66        4.13      2.82 o
  -7   7   7      363.23      351.36      9.84 o
  -5   7   7        0.85        0.46      3.03 o
  -3   7   7        0.51        0.83      2.23 o
  -1   7   7        4.97       -1.52      2.12 o
   1   7   7       88.02       81.66      4.06 o
   3   7   7        0.01       -0.53      1.84 o
   5   7   7       75.88       91.00      4.61 o
   7   7   7      122.68      140.19      6.65 o
   9   7   7      204.35      197.65      8.03 o
  11   7   7       85.96       85.86      7.72 o
 -12   8   7       18.83       18.29      5.16 o
 -10   8   7        0.08       -3.82      3.82 o
  -8   8   7        9.98        8.99      3.23 o
  -6   8   7       21.03       21.05      3.74 o
  -4   8   7        3.01        3.90      2.67 o
  -2   8   7        1.40        0.26      2.43 o
   0   8   7        1.93        5.90      2.79 o
   2   8   7       27.68       37.13      4.21 o
   4   8   7        7.82       10.04      3.25 o
   6   8   7       16.14       20.66      3.95 o
   8   8   7       12.94        9.81      3.59 o
  -5   9   7      188.27      215.88      9.06 o
  -3   9   7        6.06       -0.06      3.79 o
  -1   9   7      144.59      161.31      8.08 o
   1   9   7      226.61      247.51      9.16 o
 -22   0   8        0.57       11.87      4.46 o
 -20   0   8        2.76        3.07      3.94 o
 -18   0   8        2.65        2.35      3.03 o
 -16   0   8        6.14        6.18      1.93 o
 -14   0   8      224.76      225.72      4.54 o
 -12   0   8      519.93      555.20      6.51 o
 -10   0   8       81.65       57.57      2.10 o
  -8   0   8    39835.72    39836.98    919.14 o
  -6   0   8      669.20      883.68     20.30 o
  -4   0   8     1661.04     1766.13     28.38 o
  -2   0   8     3022.52     3389.69     35.58 o
   0   0   8      233.23      245.48      4.17 o
   2   0   8        0.23        2.06      1.58 o
   4   0   8     1381.78     1321.45     14.16 o
   6   0   8     2380.76     2100.95     21.41 o
   8   0   8      602.27      623.67      8.83 o
  10   0   8     1945.49     1824.62     25.95 o
  12   0   8      572.26      589.84     15.00 o
  14   0   8      197.83      202.10     13.54 o
  16   0   8        3.15        2.83      5.62 o
 -21   1   8       29.63       28.19      3.83 o
 -19   1   8      112.68      114.23      5.27 o
 -17   1   8        0.58        2.14      3.35 o
 -15   1   8      183.09      178.31      3.75 o
 -13   1   8        9.83        6.18      1.45 o
 -11   1   8       79.73       59.25      1.72 o
  -9   1   8      193.54      172.76      3.99 o
  -7   1   8       76.87       85.80      2.70 o
  -5   1   8       26.30       20.86      0.89 o
  -3   1   8     3773.96     3768.75     33.09 o
  -1   1   8    11177.59    11851.00     91.93 o
   1   1   8      887.49      940.18      8.04 o
   3   1   8     4812.03     5057.24     42.17 o
   5   1   8     1445.21     1425.96     12.89 o
   7   1   8     2231.83     2178.17     17.67 o
   9   1   8        3.15        2.05      1.15 o
  11   1   8      815.99      793.16     11.16 o
  13   1   8       87.31       91.78      5.28 o
  15   1   8        0.08        0.80      3.74 o
  17   1   8       50.31       57.13      6.73 o
 -20   2   8        0.68        2.68      3.58 o
 -18   2   8        1.12       -0.09      3.03 o
 -16   2   8        4.11        0.58      2.95 o
 -14   2   8       58.74       58.09      2.56 o
 -12   2   8        0.74        0.91      0.94 o
 -10   2   8      106.24      104.78      1.99 o
  -8   2   8       12.75       11.87      0.68 o
  -6   2   8        0.00       -0.09      0.68 o
  -4   2   8       12.20        6.61      0.77 o
  -2   2   8      193.54      223.73      2.79 o
   0   2   8      281.66      264.90      3.45 o
   2   2   8      562.19      677.24      7.50 o
   4   2   8      620.59      709.46      7.48 o
   6   2   8      182.80      159.76      3.21 o
   8   2   8      129.85      120.71      3.04 o
  10   2   8       12.28        4.37      2.01 o
  12   2   8       68.44       68.03      3.94 o
  14   2   8      254.36      253.91     10.81 o
  16   2   8      205.52      212.16     10.68 o
 -19   3   8        3.17        1.24      4.60 o
 -17   3   8       11.46       16.88      3.83 o
 -15   3   8        1.08       -0.04      1.56 o
 -13   3   8       23.16       24.22      1.75 o
 -11   3   8        0.31        1.12      1.02 o
  -9   3   8      858.25      899.38      9.28 o
  -7   3   8     1022.66     1123.36     13.57 o
  -5   3   8      221.22      250.89      4.33 o
  -3   3   8      208.86      227.83      3.15 o
  -1   3   8        0.81       -0.72      0.72 o
   1   3   8     2148.56     2200.35     17.18 o
   3   3   8      109.27      122.98      2.71 o
   5   3   8      467.81      440.63      5.38 o
   7   3   8       39.58       15.76      1.67 o
   9   3   8       25.82       22.18      3.14 o
  11   3   8       12.74        6.54      2.54 o
  13   3   8        2.74        9.00      5.38 o
  15   3   8        1.27       10.01      6.14 o
 -20   4   8       14.31        9.68      4.33 o
 -18   4   8        0.18        0.70      4.50 o
 -16   4   8       17.47       14.92      5.93 o
 -14   4   8       25.05       28.65      2.32 o
 -12   4   8       50.45       47.38      2.49 o
 -10   4   8       64.53       68.98      2.62 o
  -8   4   8      466.80      443.75      5.39 o
  -6   4   8      283.33      286.11      4.09 o
  -4   4   8      456.82      456.23      5.27 o
  -2   4   8      205.03      187.38      2.93 o
   0   4   8       15.32       21.19      1.32 o
   2   4   8      170.88      149.78      2.98 o
   4   4   8     1054.54      946.10      8.68 o
   6   4   8      596.34      514.21      9.12 o
   8   4   8      837.32      738.99     13.67 o
  10   4   8     1241.64     1148.91     19.20 o
  12   4   8      248.29      225.83      9.70 o
  14   4   8       66.06       68.76      9.44 o
 -17   5   8        0.89       -2.78      2.78 o
 -15   5   8      226.10      223.19      8.40 o
 -13   5   8        8.62       13.31      2.92 o
 -11   5   8       23.84       25.32      2.47 o
  -9   5   8        5.28        2.88      1.43 o
  -7   5   8       44.94       46.98      2.33 o
  -5   5   8      104.07       99.20      2.39 o
  -3   5   8      395.29      377.86      4.77 o
  -1   5   8     4984.60     4878.03     36.12 o
   1   5   8       92.34       84.82      2.75 o
   3   5   8     4990.03     4776.43     50.89 o
   5   5   8       65.99       64.82      3.90 o
   7   5   8       24.92       20.98      3.06 o
   9   5   8       11.79       10.81      2.87 o
  11   5   8       15.28       18.56      4.44 o
  13   5   8       86.42       98.08     10.72 o
 -16   6   8        9.01       12.62      3.39 o
 -14   6   8       14.76       20.55      3.68 o
 -12   6   8      242.12      208.62      7.42 o
 -10   6   8        0.92        2.14      2.35 o
  -8   6   8     1103.50      947.66     18.79 o
  -6   6   8       22.49       15.22      2.02 o
  -4   6   8      951.92      863.65     14.58 o
  -2   6   8      164.29      167.73      4.38 o
   0   6   8      299.98      304.42      8.34 o
   2   6   8      286.84      274.93      6.63 o
   4   6   8       23.78       23.10      2.65 o
   6   6   8      890.03      900.44     15.21 o
   8   6   8        0.07        6.50      2.35 o
  10   6   8      159.49      157.56      9.50 o
  12   6   8       65.13       71.87     10.08 o
 -15   7   8        0.02        0.98      3.83 o
 -13   7   8        4.26        6.62      4.32 o
 -11   7   8        0.06       -0.58      2.70 o
  -9   7   8        7.32        3.19      3.19 o
  -7   7   8       12.27       13.05      3.15 o
  -5   7   8        0.28        0.61      2.09 o
  -3   7   8       61.01       57.25      4.19 o
  -1   7   8       10.39        8.73      2.63 o
   1   7   8      146.10      155.01      6.24 o
   3   7   8       64.83       72.13      4.05 o
   5   7   8       42.78       50.71      3.74 o
   7   7   8      155.30      155.10      7.10 o
   9   7   8        1.36        0.08      5.29 o
 -10   8   8       55.72       51.42      5.35 o
  -8   8   8       11.69       19.29      3.80 o
  -6   8   8      113.77      103.72      6.15 o
  -4   8   8        6.86        9.71      3.54 o
  -2   8   8       19.47       18.66      3.51 o
   0   8   8      411.85      442.74     11.34 o
   2   8   8      212.02      226.58      9.85 o
   4   8   8        9.81        4.17      3.83 o
   6   8   8        0.00       -2.09      4.24 o
  -5   9   8      178.17      191.68      8.69 o
  -3   9   8      122.00      121.56      8.15 o
  -1   9   8       11.78        6.94      6.08 o
   1   9   8       24.33       18.00      4.49 o
 -21   1   9        9.36        4.78      2.84 o
 -19   1   9       59.58       55.76      3.82 o
 -17   1   9       48.28       51.32      3.41 o
 -15   1   9      176.64      175.29      4.07 o
 -13   1   9      136.17      124.36      2.47 o
 -11   1   9       85.17       92.26      2.81 o
  -9   1   9        1.58       -0.37      1.09 o
  -7   1   9      571.98      649.69     13.29 o
  -5   1   9      811.55      908.18      8.20 o
  -3   1   9        0.65        0.37      0.48 o
  -1   1   9      247.27      299.52      3.44 o
   1   1   9      206.05      175.52      2.54 o
   3   1   9       35.22       24.85      1.73 o
   5   1   9     2456.12     2288.37     19.46 o
   7   1   9      331.76      329.09      4.43 o
   9   1   9      156.25      146.99      3.99 o
  11   1   9      455.97      458.13      9.12 o
  13   1   9       19.70       20.63      3.48 o
  15   1   9      249.97      259.52     11.46 o
 -20   2   9        3.66       -1.43      2.38 o
 -18   2   9        3.62       -0.26      4.54 o
 -16   2   9       69.67       67.23      5.25 o
 -14   2   9        0.50        1.20      1.47 o
 -12   2   9        9.82       10.65      1.11 o
 -10   2   9        2.98        1.53      0.62 o
  -8   2   9      425.71      471.94      6.28 o
  -6   2   9        0.01       -0.23      0.88 o
  -4   2   9     3805.35     3826.10     26.26 o
  -2   2   9      347.90      319.34      3.61 o
   0   2   9      300.68      337.56      4.50 o
   2   2   9     1219.23     1500.03     13.24 o
   4   2   9      116.97      141.64      2.93 o
   6   2   9      547.89      487.63      6.21 o
   8   2   9       41.65       38.63      3.12 o
  10   2   9      158.38      152.17      5.79 o
  12   2   9        0.11        3.17      2.19 o
  14   2   9       46.17       46.43      9.86 o
  16   2   9       37.53       37.12      6.28 o
 -19   3   9       11.05        8.20      3.97 o
 -17   3   9       18.82       14.87      6.47 o
 -15   3   9        0.65       -0.96      1.70 o
 -13   3   9        2.84        4.35      1.26 o
 -11   3   9       73.89       77.36      2.44 o
  -9   3   9       81.39       86.99      4.23 o
  -7   3   9       73.95       67.78      2.03 o
  -5   3   9      119.81      102.45      1.89 o
  -3   3   9       46.62       44.63      1.45 o
  -1   3   9        0.50        2.93      1.12 o
   1   3   9       32.79       35.25      1.57 o
   3   3   9       58.17       42.46      2.02 o
   5   3   9      382.95      422.95      5.69 o
   7   3   9      740.65      792.55     14.97 o
   9   3   9      119.98       91.45      5.09 o
  11   3   9       14.85       21.40      3.27 o
  13   3   9       60.20       73.74      9.28 o
  15   3   9        7.63        3.83      6.41 o
 -20   4   9        6.13        5.60      4.03 o
 -18   4   9       87.17       77.77     18.74 o
 -16   4   9      280.09      271.31      7.96 o
 -14   4   9       12.43       13.13      2.95 o
 -12   4   9       54.68       60.29      2.71 o
 -10   4   9        1.88        1.54      1.26 o
  -8   4   9      924.05      937.25     10.34 o
  -6   4   9      114.45      122.62      2.66 o
  -4   4   9      287.17      299.26      3.93 o
  -2   4   9        0.88        1.76      0.95 o
   0   4   9      775.92      784.63      7.71 o
   2   4   9      196.03      173.61      3.23 o
   4   4   9        4.99        9.30      1.46 o
   6   4   9       46.14       44.38      3.39 o
   8   4   9      239.77      226.94      7.13 o
  10   4   9        0.46        6.51      2.48 o
  12   4   9       22.87       14.61      4.64 o
  14   4   9       32.92       31.35      7.57 o
 -17   5   9        0.85        0.79      3.24 o
 -15   5   9      106.93      112.15      5.81 o
 -13   5   9        1.96        3.12      2.55 o
 -11   5   9        8.98       12.68      2.50 o
  -9   5   9        5.27        5.72      1.47 o
  -7   5   9       43.16       40.28      1.91 o
  -5   5   9      408.88      403.07      5.60 o
  -3   5   9     2060.80     2045.22     20.36 o
  -1   5   9      876.46      847.08      8.49 o
   1   5   9     2055.95     1967.19     19.09 o
   3   5   9      703.45      702.99     11.26 o
   5   5   9        5.92        8.08      2.17 o
   7   5   9       73.64       79.11      6.15 o
   9   5   9        0.06       -2.09      2.09 o
  11   5   9       70.30       82.97      6.76 o
  13   5   9        7.65       23.03      7.73 o
 -16   6   9        3.81        5.85      3.19 o
 -14   6   9       20.42       31.90      4.27 o
 -12   6   9       83.77       64.72      4.73 o
 -10   6   9       47.21       42.73      3.92 o
  -8   6   9       40.98       28.12      3.54 o
  -6   6   9       32.09       32.80      2.99 o
  -4   6   9       81.44       74.76      3.58 o
  -2   6   9      833.12      823.96     14.53 o
   0   6   9      245.44      245.14      6.18 o
   2   6   9      118.84      126.97      4.74 o
   4   6   9      136.04      150.24      5.27 o
   6   6   9      279.44      296.52      7.55 o
   8   6   9      175.95      202.12      8.74 o
  10   6   9       82.18      103.63      8.23 o
  12   6   9      113.97      136.76     13.11 o
 -13   7   9        0.00        0.98      2.87 o
 -11   7   9        7.73       -0.81      2.75 o
  -9   7   9       79.54       88.15      6.02 o
  -7   7   9       43.19       56.20      4.61 o
  -5   7   9       62.43       58.76      3.93 o
  -3   7   9       11.28       10.21      2.77 o
  -1   7   9       60.02       56.67      4.23 o
   1   7   9        0.49        3.48      2.58 o
   3   7   9        4.43        2.83      2.28 o
   5   7   9       43.43       44.04      3.65 o
   7   7   9      364.99      383.92     10.91 o
   9   7   9        4.99        5.48      3.42 o
 -10   8   9        2.04        2.35      3.05 o
  -8   8   9        6.79        5.32      5.38 o
  -6   8   9        7.72       11.18      3.34 o
  -4   8   9       32.46       46.09      5.31 o
  -2   8   9       55.62       53.71      4.61 o
   0   8   9       31.39       34.12      4.15 o
   2   8   9      164.21      164.44     15.39 o
   4   8   9        0.05       -2.08      2.61 o
   6   8   9       30.76       24.55      5.21 o
  -3   9   9       36.99       39.32      7.45 o
  -1   9   9        4.27        4.48      6.79 o
 -22   0  10       12.26       21.23      4.62 o
 -20   0  10        0.78        0.72      3.43 o
 -18   0  10        0.02        7.85      3.07 o
 -16   0  10        3.68        4.60      2.46 o
 -14   0  10        0.11        0.78      1.88 o
 -12   0  10       96.91      102.67      3.33 o
 -10   0  10       21.48        9.32      5.18 o
  -8   0  10      548.39      508.44      7.44 o
  -6   0  10      529.83      529.44     10.39 o
  -4   0  10        5.47        6.91      0.88 o
  -2   0  10     2116.60     1981.51     21.91 o
   0   0  10       33.60       30.14      1.69 o
   2   0  10      150.07      157.30      3.69 o
   4   0  10        0.07        2.61      1.06 o
   6   0  10    15965.77    15774.02    140.04 o
   8   0  10     2853.55     2734.90     62.82 o
  10   0  10      199.02      208.75      8.51 o
  12   0  10      387.57      420.73     19.94 o
  14   0  10       10.54       11.55      6.37 o
  16   0  10       32.95       39.44      8.80 o
 -21   1  10        2.89        6.48      2.57 o
 -19   1  10        4.75        7.55      3.06 o
 -17   1  10        1.77        1.82      1.76 o
 -15   1  10       90.93       95.66      3.73 o
 -13   1  10      469.80      455.14      7.65 o
 -11   1  10       83.30       84.27      2.28 o
  -9   1  10        0.05        1.16      0.97 o
  -7   1  10     2996.11     3239.95     27.83 o
  -5   1  10     1622.83     1621.85     12.73 o
  -3   1  10       42.40       45.04      1.48 o
  -1   1  10      541.86      611.58      5.86 o
   1   1  10       63.45       76.52      1.75 o
   3   1  10      371.79      365.31      5.16 o
   5   1  10     1595.24     1541.92     14.41 o
   7   1  10      588.00      564.25      6.28 o
   9   1  10      204.11      206.59      8.11 o
  11   1  10       27.44       22.22      2.82 o
  13   1  10      242.02      235.93      8.27 o
  15   1  10        4.82        8.71      4.46 o
 -20   2  10        1.38        1.32      2.37 o
 -18   2  10       45.84       44.90      7.40 o
 -16   2  10       29.14       20.71      3.53 o
 -14   2  10       62.36       63.86      2.78 o
 -12   2  10        9.40        8.34      1.36 o
 -10   2  10       24.62       24.84      1.22 o
  -8   2  10      120.11      122.94      1.99 o
  -6   2  10      121.41      137.85      3.07 o
  -4   2  10      635.80      632.71      6.25 o
  -2   2  10     1107.11     1228.33     10.96 o
   0   2  10     1936.15     2003.47     18.10 o
   2   2  10        0.28        0.78      0.82 o
   4   2  10       68.02       64.18      3.00 o
   6   2  10        1.04        1.76      1.22 o
   8   2  10        2.65       -0.44      1.94 o
  10   2  10        8.04        5.96      2.14 o
  12   2  10       23.26       29.68      3.23 o
  14   2  10       71.46       74.05      7.07 o
 -19   3  10        2.52        5.14      3.57 o
 -17   3  10        9.14        9.63      3.65 o
 -15   3  10       10.62       11.39      2.10 o
 -13   3  10       96.95       97.46      3.79 o
 -11   3  10      294.67      289.00      5.21 o
  -9   3  10       63.38       57.85      2.07 o
  -7   3  10      205.03      197.88      2.67 o
  -5   3  10        4.18        3.68      0.70 o
  -3   3  10       47.19       60.19      1.69 o
  -1   3  10      122.14      133.19      2.63 o
   1   3  10       29.79       29.04      1.58 o
   3   3  10      274.16      263.00      5.93 o
   5   3  10     1485.63     1122.68     11.37 o
   7   3  10      400.29      390.86      9.10 o
   9   3  10      514.01      413.81      9.87 o
  11   3  10      208.72      187.39      7.54 o
  13   3  10        1.16        9.31      4.21 o
  15   3  10       48.84       55.15      6.73 o
 -18   4  10       23.09       34.76      8.43 o
 -16   4  10        1.38        1.65      2.30 o
 -14   4  10      187.44      175.12      5.04 o
 -12   4  10      173.16      165.74      4.02 o
 -10   4  10       66.38       75.26      2.68 o
  -8   4  10      623.01      616.92      8.34 o
  -6   4  10     1510.54     1514.71     13.73 o
  -4   4  10       26.31       25.58      1.37 o
  -2   4  10     1298.75     1254.10     11.66 o
   0   4  10      845.70      771.36      8.29 o
   2   4  10        2.05       -0.36      1.10 o
   4   4  10       64.38       46.06      2.68 o
   6   4  10      109.76      107.98      7.52 o
   8   4  10       58.39       65.87      4.36 o
  10   4  10       31.13       33.73      3.79 o
  12   4  10        8.81        8.13      3.98 o
  14   4  10       49.26       45.77      9.20 o
 -17   5  10        7.43        8.81      2.82 o
 -15   5  10      194.36      188.90      7.00 o
 -13   5  10       21.08       20.22      3.08 o
 -11   5  10        1.01        3.28      1.75 o
  -9   5  10       45.93       48.93      2.57 o
  -7   5  10       10.73       12.42      1.75 o
  -5   5  10      548.80      545.51      6.84 o
  -3   5  10      661.99      662.49      8.32 o
  -1   5  10      610.50      609.95      8.82 o
   1   5  10       32.88       45.66      2.43 o
   3   5  10        4.02        3.87      3.05 o
   5   5  10      147.13      126.32      4.84 o
   7   5  10       28.50       40.11      4.35 o
   9   5  10        9.42        0.97      2.62 o
  11   5  10        1.34        6.47      5.58 o
  13   5  10      361.15      377.55     20.04 o
 -16   6  10        6.32        9.07      4.19 o
 -14   6  10        0.01       -3.24      3.24 o
 -12   6  10       42.66       36.01      3.97 o
 -10   6  10        4.67        5.56      3.51 o
  -8   6  10       17.86       19.34      4.24 o
  -6   6  10       11.15        9.96      2.75 o
  -4   6  10      178.13      178.37      5.13 o
  -2   6  10      448.08      426.81      9.76 o
   0   6  10       43.14       44.46      3.73 o
   2   6  10      144.04      150.84      7.69 o
   4   6  10       55.18       70.76      3.97 o
   6   6  10      563.22      590.84     11.24 o
   8   6  10       63.94       72.77      5.64 o
  10   6  10      326.67      355.82     13.37 o
 -13   7  10       10.63        2.81      3.09 o
 -11   7  10        2.49       -0.91      2.81 o
  -9   7  10        8.21        6.92      3.99 o
  -7   7  10       84.67       76.64      5.17 o
  -5   7  10       23.48       22.31      4.33 o
  -3   7  10        6.49        0.54      2.38 o
  -1   7  10        1.00        0.92      2.38 o
   1   7  10      247.46      253.05      8.10 o
   3   7  10       35.14       43.71      8.16 o
   5   7  10        7.00        8.85      2.79 o
   7   7  10       21.16       26.56      4.34 o
   9   7  10        3.91       -4.16      4.16 o
 -10   8  10       24.40       20.89      3.96 o
  -8   8  10        0.76        2.76      3.10 o
  -6   8  10       13.76       19.71      4.42 o
  -4   8  10       15.59       19.34      4.54 o
  -2   8  10      545.55      558.38     12.96 o
   0   8  10        1.27        2.26      2.97 o
   2   8  10      112.91      118.64      6.38 o
   4   8  10        5.51        5.61      3.23 o
 -21   1  11        5.48       12.87      3.82 o
 -19   1  11        1.80        3.22      1.96 o
 -17   1  11        0.66       -0.04      2.55 o
 -15   1  11        4.82        7.06      1.72 o
 -13   1  11      303.89      297.55      5.76 o
 -11   1  11      362.51      317.84      5.50 o
  -9   1  11       48.34       60.92      1.86 o
  -7   1  11     1045.19     1060.51     10.03 o
  -5   1  11      794.96      937.90      9.06 o
  -3   1  11     3717.04     3823.12     33.62 o
  -1   1  11     5612.92     5679.33     39.51 o
   1   1  11      206.47      196.91      2.68 o
   3   1  11       22.37       24.43      1.43 o
   5   1  11       23.91       16.95      1.47 o
   7   1  11        2.32        1.22      1.66 o
   9   1  11      217.26      218.23      6.18 o
  11   1  11       18.00       14.84      2.72 o
  13   1  11        8.92       10.79      4.20 o
  15   1  11        6.89        9.97      4.68 o
 -20   2  11        2.32        1.09      2.23 o
 -18   2  11        0.08       -0.23      1.94 o
 -16   2  11       37.85       28.62      3.93 o
 -14   2  11        1.52        2.03      1.50 o
 -12   2  11       54.57       48.66      3.02 o
 -10   2  11        0.02       -0.68      0.73 o
  -8   2  11      569.37      555.20      6.20 o
  -6   2  11        1.08        2.46      0.79 o
  -4   2  11      104.99      102.21      1.96 o
  -2   2  11      366.93      419.85      4.94 o
   0   2  11      238.60      235.16      3.87 o
   2   2  11        0.12        2.35      0.91 o
   4   2  11       62.47       48.36      2.11 o
   6   2  11      105.22       78.73      3.76 o
   8   2  11        0.18       -0.35      2.06 o
  10   2  11      700.21      713.21     12.35 o
  12   2  11      145.85      157.64      5.92 o
  14   2  11      156.12      178.83     13.54 o
 -19   3  11        2.15       -3.44      5.64 o
 -17   3  11        2.72       -0.38      7.47 o
 -15   3  11       55.72       56.54      3.39 o
 -13   3  11       24.29       30.35      1.72 o
 -11   3  11        2.56        3.42      1.13 o
  -9   3  11      222.24      220.56      3.93 o
  -7   3  11       34.17       26.17      1.15 o
  -5   3  11      221.13      231.00      3.02 o
  -3   3  11       45.05       59.40      1.75 o
  -1   3  11      218.44      197.96      3.33 o
   1   3  11      141.50      132.35      3.11 o
   3   3  11      479.36      459.24      6.02 o
   5   3  11      363.36      341.76      7.09 o
   7   3  11       51.81       56.45      3.88 o
   9   3  11        5.12        1.38      2.45 o
  11   3  11       32.96       41.11      4.07 o
  13   3  11        5.00        2.41      4.86 o
 -18   4  11       36.63       37.56     12.29 o
 -16   4  11       25.10       29.87      3.05 o
 -14   4  11        4.98        4.22      2.39 o
 -12   4  11       97.76       98.05      3.15 o
 -10   4  11        0.02       -0.78      1.20 o
  -8   4  11        9.37        8.14      1.46 o
  -6   4  11       11.74       11.60      1.23 o
  -4   4  11      558.74      536.29      6.42 o
  -2   4  11     3788.02     3667.02     29.52 o
   0   4  11        0.05       -1.07      1.07 o
   2   4  11       10.31        0.39      1.48 o
   4   4  11       33.55       23.74      2.87 o
   6   4  11     1203.97     1067.48     17.77 o
   8   4  11        6.98        8.69      2.72 o
  10   4  11      119.60      109.34      5.76 o
  12   4  11        0.46        2.07      8.37 o
 -17   5  11       63.33       72.48      4.82 o
 -15   5  11       45.29       42.60      3.96 o
 -13   5  11       11.71       11.10      2.77 o
 -11   5  11       16.18       12.26      2.19 o
  -9   5  11       13.92       12.57      2.17 o
  -7   5  11       71.43       73.68      3.20 o
  -5   5  11      231.92      226.58      4.60 o
  -3   5  11       20.35       21.20      2.11 o
  -1   5  11      942.72      900.20     11.51 o
   1   5  11        4.19        8.61      2.21 o
   3   5  11       31.96       36.24      2.98 o
   5   5  11        0.02        0.88      1.95 o
   7   5  11        8.40        3.35      2.63 o
   9   5  11      123.86      152.13      6.74 o
  11   5  11      327.97      338.34     12.77 o
 -16   6  11        5.78        6.43      3.07 o
 -14   6  11        9.78        7.21      3.01 o
 -12   6  11       16.37       11.15      3.17 o
 -10   6  11       20.80       23.94      3.37 o
  -8   6  11       95.08       74.54      8.61 o
  -6   6  11       51.84       45.26      5.35 o
  -4   6  11      139.38      131.63      5.05 o
  -2   6  11       41.31       51.33      3.90 o
   0   6  11      315.19      301.74      8.33 o
   2   6  11      248.26      241.79      7.69 o
   4   6  11       96.86       97.68      4.59 o
   6   6  11        0.04       -2.03      2.03 o
   8   6  11       12.73        9.65      3.25 o
  10   6  11       13.08       15.12      5.07 o
 -13   7  11        0.09        4.27      3.11 o
 -11   7  11       88.23       86.40      5.59 o
  -9   7  11        4.38        0.10      2.63 o
  -7   7  11        1.32        0.22      2.70 o
  -5   7  11        0.33       -2.26      2.26 o
  -3   7  11       65.41       61.12      4.38 o
  -1   7  11        2.14        3.57      2.69 o
   1   7  11       45.58       51.06      4.35 o
   3   7  11      130.20      119.25      6.11 o
   5   7  11      172.66      186.23      7.64 o
   7   7  11      177.80      172.21     12.31 o
 -10   8  11        3.67        4.13      3.26 o
  -8   8  11        0.00       -0.77      5.43 o
  -6   8  11        0.19       -2.48      2.86 o
  -4   8  11        5.68        3.19      3.17 o
  -2   8  11       13.64       24.04      4.80 o
   0   8  11       28.36       32.44      6.53 o
   2   8  11       15.88       21.72      3.89 o
   4   8  11       17.75        9.71      4.53 o
 -20   0  12        0.15        4.82      3.03 o
 -18   0  12       48.50       48.10      6.14 o
 -16   0  12      152.24      150.19      5.63 o
 -14   0  12        1.72        5.68      2.47 o
 -12   0  12     5581.67     5172.89    131.35 o
 -10   0  12      271.93      307.79     16.17 o
  -8   0  12      379.08      463.12      6.06 o
  -6   0  12      904.95      874.94     16.84 o
  -4   0  12      154.79      124.30      2.86 o
  -2   0  12       54.39       36.59      1.89 o
   0   0  12      680.47      673.41     10.18 o
   2   0  12     2436.47     2220.53     28.78 o
   4   0  12      550.38      532.81     17.00 o
   6   0  12     2989.60     2826.14     47.43 o
   8   0  12     1056.29     1031.02     21.47 o
  10   0  12      298.13      288.81     10.49 o
  12   0  12        0.51        4.17      3.60 o
  14   0  12        5.39        0.48      5.70 o
 -21   1  12        1.36       10.49      6.73 o
 -19   1  12       19.39       19.52      3.57 o
 -17   1  12        0.13       -1.01      2.49 o
 -15   1  12        1.66        1.47      2.98 o
 -13   1  12       24.14       26.19      2.46 o
 -11   1  12       36.51       34.08      2.71 o
  -9   1  12       11.40       17.13      0.99 o
  -7   1  12      691.11      667.89      7.36 o
  -5   1  12     1968.40     2002.55     16.94 o
  -3   1  12      374.41      362.60      8.03 o
  -1   1  12     2408.11     2411.41     17.94 o
   1   1  12      737.40      735.59      6.50 o
   3   1  12     2200.73     2104.17     16.38 o
   5   1  12        3.32        1.43      1.12 o
   7   1  12     1096.14     1059.07     15.22 o
   9   1  12      191.12      190.94      5.92 o
  11   1  12        0.37        2.80      2.37 o
  13   1  12      134.30      152.45      9.17 o
  15   1  12       27.87       31.33      5.92 o
 -20   2  12        1.86        3.28      3.06 o
 -18   2  12       13.05       16.10      2.35 o
 -16   2  12        0.93       -3.18      3.90 o
 -14   2  12        0.01       -2.20      2.20 o
 -12   2  12        0.74       -0.74      1.86 o
 -10   2  12       28.46       32.67      1.70 o
  -8   2  12       12.38       12.67      1.03 o
  -6   2  12        1.42        0.92      0.81 o
  -4   2  12       10.00        8.22      0.88 o
  -2   2  12      301.24      363.06      4.60 o
   0   2  12      435.92      500.99      5.60 o
   2   2  12       56.92       42.06      1.83 o
   4   2  12      177.19      155.57      3.65 o
   6   2  12        6.71       -1.85      1.85 o
   8   2  12       29.87       40.20      3.23 o
  10   2  12      433.21      423.49      9.32 o
  12   2  12      371.52      401.92     13.07 o
  14   2  12        1.30        2.45      4.36 o
 -19   3  12        0.36        2.44      3.32 o
 -17   3  12        3.29        5.93      5.32 o
 -15   3  12        0.65       -0.44      2.16 o
 -13   3  12      205.01      192.97      4.53 o
 -11   3  12      166.20      162.84      3.37 o
  -9   3  12      129.11      152.34      3.26 o
  -7   3  12       64.36       68.49      2.33 o
  -5   3  12        0.02       -0.85      0.91 o
  -3   3  12      979.10      907.25      9.01 o
  -1   3  12        6.65        8.75      1.24 o
   1   3  12      315.64      303.71      4.94 o
   3   3  12       43.38       19.42      1.76 o
   5   3  12        0.62        3.66      2.10 o
   7   3  12        5.06        2.31      2.13 o
   9   3  12        1.97        3.97      2.50 o
  11   3  12        0.07        1.16      2.36 o
  13   3  12       57.78       58.96     11.77 o
 -18   4  12        7.32        8.28      7.47 o
 -16   4  12        4.44        2.18      2.84 o
 -14   4  12        6.53        5.71      2.27 o
 -12   4  12       72.31       79.51      4.69 o
 -10   4  12       53.91       52.55      2.71 o
  -8   4  12       65.92       70.14      2.71 o
  -6   4  12       63.93       62.29      2.62 o
  -4   4  12        8.49        9.55      1.39 o
  -2   4  12      151.06      148.23      3.21 o
   0   4  12      610.39      541.58      6.73 o
   2   4  12      405.08      363.29      7.25 o
   4   4  12     1129.88      982.64     16.54 o
   6   4  12     1456.13     1326.70     22.98 o
   8   4  12      376.78      370.27     11.47 o
  10   4  12      121.56      117.41      6.11 o
  12   4  12      110.41      127.46     12.15 o
 -17   5  12        0.49        2.48      2.62 o
 -15   5  12        3.00        4.95      2.63 o
 -13   5  12        0.00        2.68      2.32 o
 -11   5  12        8.52        7.34      2.01 o
  -9   5  12       61.41       62.10      3.29 o
  -7   5  12      133.92      135.72      4.67 o
  -5   5  12     2404.22     2347.59     29.07 o
  -3   5  12       36.62       41.60      2.66 o
  -1   5  12     3141.54     3017.91     37.14 o
   1   5  12       22.19       20.78      2.43 o
   3   5  12       46.70       39.33      3.13 o
   5   5  12        3.91       -1.27      2.31 o
   7   5  12        6.80       10.36      3.51 o
   9   5  12       70.35       73.93      5.28 o
  11   5  12      572.85      612.91     17.94 o
 -16   6  12       51.70       54.42      6.58 o
 -14   6  12        0.84        0.49      2.68 o
 -12   6  12      282.00      246.99      8.18 o
 -10   6  12       13.61        7.09      6.29 o
  -8   6  12      333.56      279.16      8.49 o
  -6   6  12       51.43       56.54      4.52 o
  -4   6  12      144.51      151.77      6.39 o
  -2   6  12      129.79      133.81      5.64 o
   0   6  12       20.09       25.93      3.24 o
   2   6  12      820.30      819.77     18.55 o
   4   6  12        1.10        1.31      2.97 o
   6   6  12      220.22      228.13      8.05 o
   8   6  12      113.71      130.74      6.70 o
 -13   7  12        1.09        0.80      3.41 o
 -11   7  12        3.80        1.38      4.15 o
  -9   7  12        0.00       -3.02      3.85 o
  -7   7  12       11.27       11.13      3.32 o
  -5   7  12       11.87        9.05      3.12 o
  -3   7  12       97.49       93.59      5.71 o
  -1   7  12       55.42       67.72      8.25 o
   1   7  12       22.05       21.03      3.55 o
   3   7  12      129.49      130.17     10.63 o
   5   7  12        2.42        2.22      2.93 o
   7   7  12        7.56       11.31      6.69 o
 -10   8  12       55.33       60.48      7.15 o
  -8   8  12       10.33       12.82      4.01 o
  -6   8  12       13.25       13.11      3.72 o
  -4   8  12      151.88      158.14      7.59 o
  -2   8  12      178.75      170.33      8.95 o
   0   8  12        5.83        5.21      3.68 o
   2   8  12        0.02        3.43      2.93 o
 -21   1  13        1.36       13.35      9.52 o
 -19   1  13       31.01       28.04      3.94 o
 -17   1  13       11.59        5.86      2.72 o
 -15   1  13       36.04       35.76      3.00 o
 -13   1  13       22.74       25.47      3.56 o
 -11   1  13      118.31      121.00      6.31 o
  -9   1  13      265.68      276.41      3.70 o
  -7   1  13        0.56       -0.04      0.90 o
  -5   1  13      172.08      177.86      2.91 o
  -3   1  13       63.44       63.09      1.79 o
  -1   1  13        0.78        2.59      1.52 o
   1   1  13     1906.61     1793.92     13.47 o
   3   1  13      382.63      398.08      4.97 o
   5   1  13       78.37       80.56      3.39 o
   7   1  13      562.95      563.35     10.27 o
   9   1  13       11.94       15.33      4.67 o
  11   1  13      459.59      459.54     10.12 o
  13   1  13      411.80      403.63     16.23 o
 -20   2  13       18.88       13.65      3.64 o
 -18   2  13        2.08        2.48      2.81 o
 -16   2  13        0.04       -2.26      2.26 o
 -14   2  13        1.37        0.07      2.91 o
 -12   2  13      139.62      139.31      4.26 o
 -10   2  13        0.10       -1.31      2.16 o
  -8   2  13      606.88      567.54      7.05 o
  -6   2  13       59.28       68.56      2.25 o
  -4   2  13       86.19       97.22      2.09 o
  -2   2  13      414.61      480.60      5.69 o
   0   2  13       90.92      107.19      2.67 o
   2   2  13      343.91      317.07      4.79 o
   4   2  13       93.63       84.48      3.68 o
   6   2  13      305.23      285.89      6.87 o
   8   2  13        3.50        4.90      2.25 o
  10   2  13      167.65      157.85      5.94 o
  12   2  13       70.50       88.38      7.51 o
 -19   3  13        0.48        1.03      5.16 o
 -17   3  13        4.02        7.22      3.26 o
 -15   3  13        4.82        6.29      1.81 o
 -13   3  13       27.80       30.62      2.45 o
 -11   3  13        0.49        0.69      1.08 o
  -9   3  13        0.09       -0.05      1.75 o
  -7   3  13        0.40       -1.02      1.02 o
  -5   3  13       11.35       10.80      1.18 o
  -3   3  13       17.63       14.47      1.43 o
  -1   3  13        0.82        1.66      1.14 o
   1   3  13      125.12      135.92      3.15 o
   3   3  13      749.66      784.44     11.84 o
   5   3  13      100.48       83.63      4.54 o
   7   3  13       13.08       13.73      2.85 o
   9   3  13      109.94      130.71      6.14 o
  11   3  13        0.50        4.28      2.63 o
  13   3  13       27.38       30.08      5.94 o
 -18   4  13        6.92        0.75      4.00 o
 -16   4  13       31.25       29.70      4.53 o
 -14   4  13        2.55        3.90      2.08 o
 -12   4  13      199.96      198.15      5.14 o
 -10   4  13       13.90       11.87      1.66 o
  -8   4  13      113.09      120.36      3.43 o
  -6   4  13        8.77        7.66      2.19 o
  -4   4  13      504.55      489.50      6.28 o
  -2   4  13       30.44       25.75      1.77 o
   0   4  13        4.44       -0.32      1.65 o
   2   4  13       15.65        9.14      2.48 o
   4   4  13      178.12      154.32      5.88 o
   6   4  13        0.61        2.33      2.94 o
   8   4  13       29.72       26.17      5.02 o
  10   4  13       15.78       21.68      3.83 o
  12   4  13      729.64      779.43     18.23 o
 -17   5  13        0.13        7.01      2.64 o
 -15   5  13        1.17        1.16      2.40 o
 -13   5  13        3.66        3.45      2.38 o
 -11   5  13       24.34       23.61      3.07 o
  -9   5  13      172.80      171.12      5.15 o
  -7   5  13      534.18      516.65      9.40 o
  -5   5  13      423.60      426.32     10.23 o
  -3   5  13      868.33      828.55     13.14 o
  -1   5  13      499.46      509.28      9.19 o
   1   5  13       10.56       13.22      2.75 o
   3   5  13      105.68       98.45      5.25 o
   5   5  13        0.00       -0.62      2.67 o
   7   5  13       68.62       79.69      5.18 o
   9   5  13        0.96        4.53      3.18 o
 -16   6  13       16.43       15.02      3.47 o
 -14   6  13       10.35       10.90      3.25 o
 -12   6  13       16.09       16.81      3.35 o
 -10   6  13        0.00       -2.30      2.30 o
  -8   6  13       38.24       45.70      7.06 o
  -6   6  13      267.42      268.69      9.39 o
  -4   6  13       85.03       88.30      5.21 o
  -2   6  13      128.98      125.39      6.61 o
   0   6  13       33.57       36.71      3.78 o
   2   6  13      229.22      230.37     11.91 o
   4   6  13      192.89      219.70     16.47 o
   6   6  13       81.79       87.42      9.00 o
   8   6  13      195.49      201.05     11.87 o
 -13   7  13        5.04        5.80      3.41 o
 -11   7  13       10.31       11.54      3.97 o
  -9   7  13       18.34       12.17      4.53 o
  -7   7  13        2.00        1.75      2.73 o
  -5   7  13       64.37       64.60      4.99 o
  -3   7  13        3.12        1.84      3.00 o
  -1   7  13        6.70        4.73      7.65 o
   1   7  13       24.56       26.58      3.78 o
   3   7  13      287.78      296.53      9.55 o
   5   7  13       11.00       14.29      4.20 o
  -8   8  13       26.01       25.12      4.30 o
  -6   8  13       16.80       20.04      4.20 o
  -4   8  13        7.12       12.69      7.05 o
  -2   8  13      109.98      113.98      6.87 o
   0   8  13        4.53       10.26      4.08 o
 -18   0  14        0.28        8.29      8.80 o
 -16   0  14       50.74       51.87     10.68 o
 -14   0  14        1.77       16.77      7.61 o
 -12   0  14      203.82      185.29     14.54 o
 -10   0  14      142.39      137.88      4.70 o
  -8   0  14        0.00       -1.08      1.08 o
  -6   0  14      439.42      401.92      7.42 o
  -4   0  14       78.97       85.85      3.38 o
  -2   0  14        1.38        0.02      1.16 o
   0   0  14       34.09       31.10      2.21 o
   2   0  14    10082.60    10162.48    116.30 o
   4   0  14     3587.41     3391.24     99.06 o
   6   0  14      210.93      227.87      8.90 o
   8   0  14      541.56      557.14     15.06 o
  10   0  14       35.52       29.05      4.76 o
  12   0  14       33.29       38.55     10.20 o
 -21   1  14        0.04       27.25     10.88 o
 -19   1  14       14.10       13.98      4.54 o
 -17   1  14       72.10       59.02     11.04 o
 -15   1  14        7.85       12.22      2.21 o
 -13   1  14        1.06        3.81      3.62 o
 -11   1  14      399.80      391.31      8.28 o
  -9   1  14      332.31      310.93      4.79 o
  -7   1  14        5.81        6.35      1.19 o
  -5   1  14       33.76       38.45      1.73 o
  -3   1  14      104.02       99.96      2.26 o
  -1   1  14       82.67       87.29      2.23 o
   1   1  14     1198.83     1175.91      9.68 o
   3   1  14      514.66      516.13      6.29 o
   5   1  14       84.37       95.20      4.62 o
   7   1  14       70.36       78.34      4.11 o
   9   1  14      232.26      233.98      8.59 o
  11   1  14        9.69       12.17      2.87 o
  13   1  14      247.16      265.32     12.15 o
 -20   2  14        4.31        2.83      5.14 o
 -18   2  14        6.53        1.86      5.66 o
 -16   2  14        0.04        1.95      5.08 o
 -14   2  14        6.38        4.32      2.49 o
 -12   2  14       21.73       23.17      2.40 o
 -10   2  14       22.18       22.98      2.05 o
  -8   2  14       27.70       24.59      1.53 o
  -6   2  14      322.68      368.59      5.59 o
  -4   2  14      599.17      594.76      8.03 o
  -2   2  14       13.52        7.07      1.07 o
   0   2  14       41.86       39.40      1.75 o
   2   2  14       11.26       12.41      1.42 o
   4   2  14        0.41       -1.55      1.55 o
   6   2  14        0.39        0.08      1.85 o
   8   2  14       75.91       86.55      5.21 o
  10   2  14      100.02      101.01      5.10 o
  12   2  14       18.19       19.16      6.14 o
 -19   3  14        5.87        8.20      3.50 o
 -17   3  14        8.70       12.79      3.64 o
 -15   3  14       75.34       62.91      6.51 o
 -13   3  14        3.16        1.04      2.53 o
 -11   3  14       31.17       30.64      1.71 o
  -9   3  14       17.34       21.56      1.62 o
  -7   3  14       11.01       14.28      1.51 o
  -5   3  14       19.53       23.04      3.19 o
  -3   3  14       12.16       13.19      1.39 o
  -1   3  14       98.54      101.36      2.76 o
   1   3  14     1089.78      849.51     10.95 o
   3   3  14      309.26      294.02      9.37 o
   5   3  14      638.63      504.28     13.53 o
   7   3  14      219.23      202.88      7.23 o
   9   3  14        2.66       -0.27      2.91 o
  11   3  14      114.65      122.01      5.73 o
 -18   4  14       25.08       27.26      6.14 o
 -16   4  14       20.79       17.47      2.68 o
 -14   4  14       13.42       17.40      4.12 o
 -12   4  14       85.24       81.80      4.18 o
 -10   4  14      320.48      308.70      5.61 o
  -8   4  14       13.68       17.02      2.45 o
  -6   4  14      413.49      397.23      6.73 o
  -4   4  14      317.92      296.86      5.83 o
  -2   4  14        1.56       -0.79      2.00 o
   0   4  14       40.70       34.94      3.82 o
   2   4  14       47.20       46.27      3.61 o
   4   4  14       49.95       63.99      7.00 o
   6   4  14       19.97       21.05      3.87 o
   8   4  14        8.49       13.36      3.67 o
  10   4  14      118.04      142.18      7.04 o
 -17   5  14        3.69        5.67      5.21 o
 -15   5  14        4.82        1.64      2.62 o
 -13   5  14        5.40        5.42      2.59 o
 -11   5  14        1.17        1.44      2.90 o
  -9   5  14      111.99      109.91      5.28 o
  -7   5  14      236.68      260.55      9.04 o
  -5   5  14      111.50      111.57      5.50 o
  -3   5  14       38.88       44.44      4.02 o
  -1   5  14        0.01       -1.99      1.99 o
   1   5  14       66.49       55.55      5.44 o
   3   5  14       24.35       37.60      4.65 o
   5   5  14        7.85        5.14      3.18 o
   7   5  14        1.67        1.73      2.66 o
   9   5  14      495.76      538.67     13.41 o
 -14   6  14        1.83        6.42      3.00 o
 -12   6  14        0.06       -2.45      2.45 o
 -10   6  14        1.92        2.41      2.67 o
  -8   6  14       72.29       71.67      4.91 o
  -6   6  14      138.46      143.78      6.50 o
  -4   6  14       20.78       13.38      3.37 o
  -2   6  14       77.61       80.91      5.26 o
   0   6  14       30.13       38.43      3.86 o
   2   6  14      360.80      358.25     12.06 o
   4   6  14       77.35       74.01      6.69 o
   6   6  14      338.28      322.16     16.33 o
   8   6  14       10.02        5.98      6.77 o
 -13   7  14        1.05        5.03      4.31 o
 -11   7  14       33.92       42.41      4.85 o
  -9   7  14       17.02       18.42      3.84 o
  -7   7  14        3.40        2.17      2.98 o
  -5   7  14        0.08        1.05      2.99 o
  -3   7  14      141.35      143.96      7.04 o
  -1   7  14       20.90       22.86      4.78 o
   1   7  14        7.97        9.59      4.06 o
   3   7  14       12.32       14.35      4.42 o
   5   7  14        5.26        4.15      3.86 o
  -6   8  14      187.62      198.43      8.62 o
  -4   8  14        2.77        9.39      3.64 o
  -2   8  14       67.78       66.85      5.75 o
 -21   1  15        0.61        7.33     10.08 o
 -19   1  15        0.00       -4.14      8.09 o
 -17   1  15       65.61       70.80     10.14 o
 -15   1  15       59.66       55.05      3.71 o
 -13   1  15       27.11       25.90      4.39 o
 -11   1  15      155.67      149.42      3.13 o
  -9   1  15      177.46      197.84      3.89 o
  -7   1  15      564.66      581.50      7.03 o
  -5   1  15     1411.12     1395.60     14.18 o
  -3   1  15       10.58       16.99      1.52 o
  -1   1  15        1.62        5.96      1.18 o
   1   1  15      150.33      141.79      3.41 o
   3   1  15        1.62        2.77      1.66 o
   5   1  15      287.99      294.45      7.13 o
   7   1  15       20.40       18.63      3.05 o
   9   1  15       22.68       29.31      3.37 o
  11   1  15        2.95       11.86      3.05 o
 -20   2  15        1.74        3.70      6.77 o
 -18   2  15        0.29        2.22     10.36 o
 -16   2  15        5.06        6.40      2.82 o
 -14   2  15        3.72        5.01      2.39 o
 -12   2  15       79.88       80.85      3.01 o
 -10   2  15        4.84        4.44      1.73 o
  -8   2  15       11.99       13.67      1.38 o
  -6   2  15      195.97      189.15      4.44 o
  -4   2  15       18.48       18.67      1.68 o
  -2   2  15        5.86        4.39      1.06 o
   0   2  15        0.11       -0.86      0.97 o
   2   2  15      100.01       87.16      3.19 o
   4   2  15        1.61        0.86      1.80 o
   6   2  15      692.46      715.20     12.29 o
   8   2  15      222.90      242.05     10.32 o
  10   2  15      198.20      209.10      7.08 o
  12   2  15       12.94        8.57      3.65 o
 -19   3  15       21.90       32.01      4.62 o
 -17   3  15       14.16       16.31      3.78 o
 -15   3  15        1.54        0.98      2.69 o
 -13   3  15       13.77       16.93      2.07 o
 -11   3  15        4.40        0.76      2.83 o
  -9   3  15       74.02       79.25      2.66 o
  -7   3  15        0.82       -0.17      1.19 o
  -5   3  15       90.73       88.99      3.05 o
  -3   3  15       13.25       14.25      1.77 o
  -1   3  15      184.89      181.07      4.11 o
   1   3  15      295.74      286.78      6.33 o
   3   3  15       44.69       45.24      4.66 o
   5   3  15        4.10        1.09      2.36 o
   7   3  15        9.61       19.53      3.05 o
   9   3  15        6.27        4.95      2.66 o
  11   3  15       22.32       24.89      4.36 o
 -18   4  15        0.82        6.72      8.33 o
 -16   4  15       11.60       10.18      6.35 o
 -14   4  15        0.34       -1.05      2.55 o
 -12   4  15        0.53       -2.43      2.43 o
 -10   4  15       43.35       47.50      2.44 o
  -8   4  15      141.24      136.97      3.82 o
  -6   4  15     1458.60     1416.40     16.55 o
  -4   4  15        9.88        7.19      2.12 o
  -2   4  15       61.96       42.21      3.60 o
   0   4  15       38.88       40.36      3.17 o
   2   4  15      959.17      869.63     19.20 o
   4   4  15        0.04        0.13      2.70 o
   6   4  15       86.91       89.53      6.86 o
   8   4  15       11.01       16.54      3.47 o
  10   4  15      132.35      183.01      7.01 o
 -17   5  15        7.60        9.08      7.85 o
 -15   5  15        2.96        3.73      2.54 o
 -13   5  15        2.30        0.66      2.47 o
 -11   5  15       22.45       23.87      3.24 o
  -9   5  15       70.79       72.51      5.37 o
  -7   5  15        4.35        2.49      2.67 o
  -5   5  15      393.74      369.55     10.36 o
  -3   5  15       25.97       22.45      4.42 o
  -1   5  15       32.21       29.46      3.60 o
   1   5  15        4.00        2.94      3.04 o
   3   5  15       16.64       17.28      3.92 o
   5   5  15      151.56      170.42      8.54 o
   7   5  15      299.60      312.74     15.78 o
   9   5  15      692.30      746.69     20.21 o
 -14   6  15        4.27        6.04      2.89 o
 -12   6  15       21.44       13.85      3.42 o
 -10   6  15       26.32       23.13      4.56 o
  -8   6  15       51.99       51.14      4.49 o
  -6   6  15        0.62        0.50      2.72 o
  -4   6  15      203.93      184.65      9.15 o
  -2   6  15      110.24       96.47      5.68 o
   0   6  15       88.58       77.87      7.97 o
   2   6  15        0.00        0.97      5.42 o
   4   6  15        4.81        6.56      3.76 o
   6   6  15       26.60       27.86      6.31 o
 -11   7  15        1.99        2.72      3.01 o
  -9   7  15        1.11        4.84      3.12 o
  -7   7  15       37.20       39.58      4.49 o
  -5   7  15        4.68        5.47      3.16 o
  -3   7  15        7.83       11.01      3.34 o
  -1   7  15       68.03       64.67      6.65 o
   1   7  15       56.05       62.12      6.15 o
   3   7  15      189.20      176.79     16.91 o
 -20   0  16       27.58       41.95     11.27 o
 -18   0  16        0.05       20.04      9.48 o
 -16   0  16      756.43      700.87     31.79 o
 -14   0  16       96.90       79.00     11.39 o
 -12   0  16      162.13      171.73      5.58 o
 -10   0  16       75.28       72.11      2.91 o
  -8   0  16       21.63       23.81      3.17 o
  -6   0  16       53.81       51.66      2.87 o
  -4   0  16      115.62      125.27      4.47 o
  -2   0  16     1446.10     1318.87     19.88 o
   0   0  16      255.73      273.70      6.17 o
   2   0  16     2660.23     2551.22     41.73 o
   4   0  16     1015.51      976.53     36.99 o
   6   0  16      211.63      211.85     11.51 o
   8   0  16       11.25       14.35      4.11 o
  10   0  16       24.00       13.03      4.45 o
  12   0  16        1.42        8.39      4.32 o
 -19   1  16        0.04       13.07     10.40 o
 -17   1  16        1.92       -2.59      8.61 o
 -15   1  16       13.08        8.92      3.96 o
 -13   1  16       16.68       18.62      2.55 o
 -11   1  16       57.80       54.25      2.59 o
  -9   1  16      271.83      268.08      4.75 o
  -7   1  16       67.37       70.20      2.60 o
  -5   1  16      761.32      766.43      9.07 o
  -3   1  16      245.02      246.63      4.48 o
  -1   1  16     1001.07      973.74     10.27 o
   1   1  16       14.25       11.37      1.75 o
   3   1  16      616.18      619.93     10.64 o
   5   1  16      205.67      203.72      6.71 o
   7   1  16        3.76        1.39      2.72 o
   9   1  16      256.07      280.60      7.99 o
  11   1  16       87.97       92.71      5.38 o
 -20   2  16        0.99       -9.00      9.00 o
 -18   2  16        3.65       -1.02      3.03 o
 -16   2  16        0.42        0.76      2.19 o
 -14   2  16       23.04       19.25      3.67 o
 -12   2  16        6.75        7.27      1.62 o
 -10   2  16        1.57        1.48      1.06 o
  -8   2  16        2.16        3.15      1.19 o
  -6   2  16       91.88      100.35      3.02 o
  -4   2  16       80.12       90.45      2.74 o
  -2   2  16        3.81        1.79      1.29 o
   0   2  16      125.62      106.37      3.24 o
   2   2  16        0.02        0.51      1.60 o
   4   2  16       11.40       16.51      2.58 o
   6   2  16      367.98      375.14      9.65 o
   8   2  16      435.54      481.24     10.44 o
  10   2  16        1.73        3.30      2.70 o
 -19   3  16        0.02        6.20      3.41 o
 -17   3  16       38.60       36.49      4.68 o
 -15   3  16       23.68       16.91      3.59 o
 -13   3  16       59.51       57.25      3.09 o
 -11   3  16        1.88       -1.01      1.68 o
  -9   3  16        0.39        1.74      1.23 o
  -7   3  16      201.07      192.34      4.30 o
  -5   3  16        6.14        2.87      1.65 o
  -3   3  16       68.47       79.98      5.60 o
  -1   3  16       31.83       23.38      2.49 o
   1   3  16       35.88       35.79      2.88 o
   3   3  16        0.86        0.07      3.12 o
   5   3  16        0.39        2.58      2.14 o
   7   3  16        0.98        0.17      2.31 o
   9   3  16       57.65       55.18      4.34 o
 -18   4  16        0.01        5.84      5.88 o
 -16   4  16        6.56        7.57      8.37 o
 -14   4  16        5.79        4.10      2.52 o
 -12   4  16        2.72        4.55      2.30 o
 -10   4  16        6.79        6.87      1.89 o
  -8   4  16        9.67       10.85      1.81 o
  -6   4  16       75.10       77.31      4.27 o
  -4   4  16      198.62      181.15      6.43 o
  -2   4  16      134.38      115.64      5.40 o
   0   4  16      699.72      603.55     12.94 o
   2   4  16      867.95      790.91     18.37 o
   4   4  16      302.00      283.44     12.47 o
   6   4  16      117.84      111.67     11.55 o
   8   4  16       91.85      102.25      7.53 o
 -17   5  16        0.24       -2.68      3.61 o
 -15   5  16        2.15       -1.03      4.54 o
 -13   5  16       25.38       20.54      3.31 o
 -11   5  16       28.92       26.61      4.26 o
  -9   5  16      736.33      734.14     14.64 o
  -7   5  16        6.61       12.34      3.06 o
  -5   5  16     1135.75     1102.19     19.45 o
  -3   5  16        2.65       -1.37      4.11 o
  -1   5  16       47.77       39.40      4.55 o
   1   5  16        0.59        3.00      3.07 o
   3   5  16        1.58        4.25      3.43 o
   5   5  16       25.88       17.08      4.32 o
   7   5  16      692.97      733.67     48.06 o
 -14   6  16        4.52        3.32      2.68 o
 -12   6  16       69.43       73.87      5.25 o
 -10   6  16       10.93       16.30      5.84 o
  -8   6  16       40.37       46.12      4.53 o
  -6   6  16       31.26       32.21      4.01 o
  -4   6  16        7.82        5.43      2.98 o
  -2   6  16      429.81      439.70     11.67 o
   0   6  16        2.83        1.00      3.09 o
   2   6  16      189.01      186.81      9.17 o
   4   6  16       97.85      109.04     16.21 o
 -11   7  16        0.05        6.10      3.22 o
  -9   7  16        7.34        5.68      3.41 o
  -7   7  16       41.10       48.91      4.83 o
  -5   7  16       27.74       34.46      4.45 o
  -3   7  16       12.53       13.82      3.74 o
  -1   7  16       60.67       65.63      5.53 o
   1   7  16        2.71        6.89      3.85 o
 -19   1  17        7.36       -1.43      8.92 o
 -17   1  17       11.79       17.41      9.76 o
 -15   1  17       22.54       15.72      8.97 o
 -13   1  17       92.96       81.01      7.31 o
 -11   1  17        1.03        1.66      1.45 o
  -9   1  17       56.27       57.31      2.43 o
  -7   1  17       25.78       27.57      1.66 o
  -5   1  17        1.73        4.16      1.27 o
  -3   1  17      829.96      830.29      9.99 o
  -1   1  17      204.94      228.74      5.44 o
   1   1  17       22.38       20.23      2.61 o
   3   1  17      334.90      349.73      7.81 o
   5   1  17        6.38        4.12      2.30 o
   7   1  17      439.13      449.58      9.91 o
   9   1  17      538.05      541.24     11.54 o
  11   1  17       54.27       57.13      4.72 o
 -20   2  17        0.07       -3.23      9.88 o
 -18   2  17        0.35        1.50      3.23 o
 -16   2  17       36.66       36.00      3.93 o
 -14   2  17        0.17       -1.75      2.33 o
 -12   2  17       64.18       62.33      3.07 o
 -10   2  17       22.30       19.49      2.18 o
  -8   2  17       26.40       28.50      1.85 o
  -6   2  17       30.73       33.09      2.24 o
  -4   2  17       18.36       21.74      2.65 o
  -2   2  17      101.88       95.94      3.38 o
   0   2  17      112.17       92.91      4.82 o
   2   2  17      216.48      198.46      5.95 o
   4   2  17       12.09       16.04      3.10 o
   6   2  17      224.65      224.17      6.90 o
   8   2  17       81.06       99.01      5.18 o
  10   2  17       54.00       45.60      4.37 o
 -19   3  17        0.25        5.48      3.53 o
 -17   3  17        5.95        5.14      3.17 o
 -15   3  17        1.41       -6.21      7.27 o
 -13   3  17        6.16        6.16      1.83 o
 -11   3  17       10.41        7.74      2.05 o
  -9   3  17        8.64       11.59      2.31 o
  -7   3  17        9.85       11.08      1.78 o
  -5   3  17       26.57       22.74      2.05 o
  -3   3  17        4.58        4.50      1.83 o
  -1   3  17      311.35      299.69      8.32 o
   1   3  17       17.84       11.75      3.60 o
   3   3  17       10.26       14.90      3.56 o
   5   3  17      110.76      124.83      6.14 o
   7   3  17       11.05       15.10      4.40 o
   9   3  17       64.01       67.38      6.90 o
 -18   4  17        1.50        6.52      3.74 o
 -16   4  17       31.25       31.35      6.19 o
 -14   4  17        0.92        3.16      2.19 o
 -12   4  17       48.51       45.80      3.53 o
 -10   4  17        8.75        6.99      5.88 o
  -8   4  17      179.47      177.26      5.22 o
  -6   4  17        0.16       -1.01      2.53 o
  -4   4  17        8.91        5.88      4.22 o
  -2   4  17        2.70        4.66      2.57 o
   0   4  17       59.69       46.20      4.06 o
   2   4  17        0.07        3.89      3.22 o
   4   4  17       49.99       39.25      4.93 o
   6   4  17        3.73        1.47      4.68 o
   8   4  17      788.97      829.24     18.63 o
 -15   5  17        5.97        1.62      2.52 o
 -13   5  17       53.73       57.29      8.15 o
 -11   5  17      106.24      104.05      7.01 o
  -9   5  17      146.72      152.36      6.51 o
  -7   5  17      193.63      191.21     10.21 o
  -5   5  17      158.06      148.63      6.56 o
  -3   5  17       17.31       11.02      3.03 o
  -1   5  17       71.50       64.03      5.34 o
   1   5  17        1.37       -0.49      2.48 o
   3   5  17       46.44       45.04      5.34 o
   5   5  17        0.11        1.22      3.61 o
 -14   6  17        2.04        0.68      2.96 o
 -12   6  17        6.98        9.43      3.90 o
 -10   6  17       58.91       50.75      7.63 o
  -8   6  17       15.60       17.96      4.34 o
  -6   6  17       60.29       58.20      4.95 o
  -4   6  17        0.89        4.53      3.03 o
  -2   6  17       77.73       79.68      5.56 o
   0   6  17      132.41      134.57      6.93 o
   2   6  17       57.07       49.78      5.08 o
   4   6  17      187.88      187.23      9.72 o
  -9   7  17       30.25       33.62      4.38 o
  -7   7  17        5.79       13.99      3.74 o
  -5   7  17        2.61        5.32      3.26 o
  -3   7  17        6.62        3.77      3.23 o
  -1   7  17      125.50      136.94      7.37 o
 -20   0  18       13.65       24.70      9.92 o
 -18   0  18        0.15        2.15      8.17 o
 -16   0  18       60.38       56.37     11.87 o
 -14   0  18       24.60       26.89      9.00 o
 -12   0  18        0.31       -0.65      1.73 o
 -10   0  18       39.51       39.86      3.55 o
  -8   0  18       63.63       65.51      3.21 o
  -6   0  18        6.59        9.52      1.93 o
  -4   0  18       48.61       46.68      3.35 o
  -2   0  18     3338.78     3337.00     47.59 o
   0   0  18     2272.22     2149.10     51.59 o
   2   0  18      185.68      171.42     11.00 o
   4   0  18      343.79      361.37     16.57 o
   6   0  18       31.94       38.47      5.06 o
   8   0  18       10.58        4.92      4.48 o
  10   0  18        5.75        1.92      4.06 o
 -19   1  18        1.42        1.04      8.49 o
 -17   1  18        0.13       10.16     10.20 o
 -15   1  18       50.13       46.92      5.80 o
 -13   1  18       57.98       56.85      3.82 o
 -11   1  18        6.09       11.43      1.79 o
  -9   1  18        2.52        1.15      1.58 o
  -7   1  18        5.30        6.14      1.24 o
  -5   1  18       11.99       13.10      1.61 o
  -3   1  18      413.89      431.17      6.64 o
  -1   1  18      232.90      228.71      5.99 o
   1   1  18        5.19        5.43      4.40 o
   3   1  18       37.42       48.67      4.84 o
   5   1  18      108.04      116.96      6.44 o
   7   1  18        9.70        9.80      3.32 o
   9   1  18      271.42      297.28      8.65 o
 -18   2  18        2.23       -7.73      9.20 o
 -16   2  18        5.66        5.74      2.77 o
 -14   2  18        5.72        6.62      2.76 o
 -12   2  18        0.24        0.10      1.59 o
 -10   2  18       90.06       86.03      3.89 o
  -8   2  18       71.12       67.53      3.00 o
  -6   2  18        0.33        1.48      1.16 o
  -4   2  18        4.98        6.64      1.45 o
  -2   2  18        7.49        7.39      2.54 o
   0   2  18        2.86       -0.12      2.10 o
   2   2  18        6.45       10.40      3.38 o
   4   2  18       96.67      109.84      6.21 o
   6   2  18       60.08       58.84      4.82 o
   8   2  18       17.35       17.05      3.92 o
 -17   3  18        0.00        0.66      2.86 o
 -15   3  18        4.54        0.17      3.08 o
 -13   3  18        6.19        4.01      2.95 o
 -11   3  18        5.09        4.35      2.30 o
  -9   3  18        0.57       -1.15      1.85 o
  -7   3  18        3.72        6.62      2.35 o
  -5   3  18       28.84       27.60      3.03 o
  -3   3  18      471.24      393.71     12.52 o
  -1   3  18      112.00      112.91      6.65 o
   1   3  18      477.63      404.76     10.31 o
   3   3  18      100.73       95.28      6.63 o
   5   3  18        2.58        1.42      2.62 o
   7   3  18      123.49      144.81      7.22 o
 -16   4  18        7.25       10.12      5.46 o
 -14   4  18       53.19       40.17      8.27 o
 -12   4  18        6.47        4.19      3.37 o
 -10   4  18       79.97       90.23      8.38 o
  -8   4  18      101.64       97.59      7.33 o
  -6   4  18        0.59        5.41      2.49 o
  -4   4  18       16.44       14.82      4.91 o
  -2   4  18        6.94        4.94      2.68 o
   0   4  18       21.85       25.84      6.40 o
   2   4  18        2.97        5.76      2.84 o
   4   4  18        8.60        9.66      3.81 o
   6   4  18      159.40      163.95      9.15 o
 -15   5  18        0.12       -1.76      3.69 o
 -13   5  18       15.51       16.38      6.53 o
 -11   5  18       60.46       67.80      5.19 o
  -9   5  18        8.61       10.07      3.22 o
  -7   5  18       25.94       21.71      6.82 o
  -5   5  18        1.45       -0.36      2.52 o
  -3   5  18       11.29       13.04      3.19 o
  -1   5  18       11.83       13.51      3.37 o
   1   5  18        0.43       -2.61      2.61 o
   3   5  18        0.63        4.17      4.19 o
   5   5  18      420.88      437.17     23.03 o
 -12   6  18       21.30       21.35      5.12 o
 -10   6  18       25.46       27.53      3.97 o
  -8   6  18        6.71        5.04      3.22 o
  -6   6  18       28.69       33.59      4.23 o
  -4   6  18       13.91       13.36      3.43 o
  -2   6  18      140.07      144.91      7.22 o
   0   6  18       51.96       62.13      6.87 o
   2   6  18      194.64      191.91      8.46 o
  -7   7  18       51.93       52.16      6.85 o
  -5   7  18        6.55        4.67      3.32 o
  -3   7  18        5.77        5.44      7.33 o
 -19   1  19        9.62       19.72     10.24 o
 -17   1  19        7.25        3.67      9.12 o
 -15   1  19       24.82       11.08     12.59 o
 -13   1  19       37.34       38.87      3.53 o
 -11   1  19       60.32       65.24      3.24 o
  -9   1  19      244.53      237.48      6.83 o
  -7   1  19        1.18        3.12      1.43 o
  -5   1  19        0.06        2.30      1.31 o
  -3   1  19      161.94      159.68      4.37 o
  -1   1  19        1.41        4.34      2.52 o
   1   1  19      266.02      262.67      9.59 o
   3   1  19       11.59       12.19      3.55 o
   5   1  19       29.94       27.95      4.66 o
   7   1  19        1.01        8.93      4.04 o
   9   1  19        0.53       -1.76      3.53 o
 -18   2  19        1.19        3.74      8.41 o
 -16   2  19        9.31        6.45      3.06 o
 -14   2  19        3.00        7.12      2.65 o
 -12   2  19        0.03        1.32      1.68 o
 -10   2  19       64.85       65.13      3.75 o
  -8   2  19        0.17       -1.48      1.48 o
  -6   2  19        1.50        0.58      1.70 o
  -4   2  19        6.47        1.99      4.16 o
  -2   2  19       70.41       69.91      4.39 o
   0   2  19        3.54        1.07      2.20 o
   2   2  19      390.84      391.99     12.29 o
   4   2  19      193.89      187.83      8.95 o
   6   2  19      155.03      165.79      8.96 o
   8   2  19        1.76        0.15      3.68 o
 -17   3  19        0.07       -0.75      4.62 o
 -15   3  19        0.47       -1.88      8.96 o
 -13   3  19       17.15       15.22      2.40 o
 -11   3  19        0.08        1.02      2.07 o
  -9   3  19       19.95       24.30      2.88 o
  -7   3  19        0.00        1.32      2.04 o
  -5   3  19       45.90       45.37      3.71 o
  -3   3  19      114.76      115.06      5.51 o
  -1   3  19       29.32       26.23      3.43 o
   1   3  19        0.87        0.29      2.53 o
   3   3  19        4.86        9.88      5.00 o
   5   3  19        5.94        2.34      3.37 o
   7   3  19       22.41       17.14      4.76 o
 -16   4  19        0.19       22.27      9.72 o
 -14   4  19       22.62       28.66      4.98 o
 -12   4  19       31.43       33.23      5.45 o
 -10   4  19      402.66      415.73     14.23 o
  -8   4  19        8.58        6.17      2.71 o
  -6   4  19       62.31       53.58      6.80 o
  -4   4  19       28.54       33.61      4.19 o
  -2   4  19      380.94      348.93     13.55 o
   0   4  19        4.08        3.30      2.56 o
   2   4  19       55.71       48.49      4.50 o
   4   4  19       24.80       29.77      4.87 o
   6   4  19      148.08      160.82      9.50 o
 -15   5  19        6.28       10.40      9.64 o
 -13   5  19       13.80       14.78      3.42 o
 -11   5  19        0.94       -0.80      3.03 o
  -9   5  19       96.35      100.19      7.92 o
  -7   5  19       24.24       22.34      3.64 o
  -5   5  19        8.68       13.19      3.25 o
  -3   5  19        6.27        4.07      2.87 o
  -1   5  19       11.50        8.36      3.09 o
   1   5  19      142.18      147.33      7.19 o
   3   5  19      164.96      178.19      8.40 o
 -10   6  19        1.81        4.77      4.23 o
  -8   6  19       74.61       82.17     10.91 o
  -6   6  19       30.94       28.34      4.30 o
  -4   6  19       41.36       48.34      7.97 o
  -2   6  19        1.64        4.45      4.24 o
   0   6  19        0.01        4.51      3.33 o
 -18   0  20       18.79       13.70      8.76 o
 -16   0  20       35.09       38.28     10.72 o
 -14   0  20        1.70       -0.36      7.29 o
 -12   0  20        1.02        0.07      2.22 o
 -10   0  20       22.59       24.79      3.45 o
  -8   0  20       14.31        8.54      3.21 o
  -6   0  20      558.10      534.02     16.04 o
  -4   0  20       76.49       89.31      5.90 o
  -2   0  20     1353.38     1317.36     35.69 o
   0   0  20      470.43      446.62     18.13 o
   2   0  20       75.55       63.90      7.93 o
   4   0  20       11.19        5.66      5.06 o
   6   0  20       58.95       64.62      8.92 o
   8   0  20        1.67       -0.44      5.50 o
 -19   1  20        2.81        4.54      9.52 o
 -17   1  20        4.39        6.14      8.57 o
 -15   1  20        1.65       -3.07      5.41 o
 -13   1  20       32.83       35.09      3.60 o
 -11   1  20        5.89       11.27      2.55 o
  -9   1  20      176.24      181.57      5.36 o
  -7   1  20       90.97       87.53      4.01 o
  -5   1  20      274.91      279.93      5.93 o
  -3   1  20        6.42        8.42      3.80 o
  -1   1  20      167.29      163.09      7.44 o
   1   1  20      110.71      119.72      7.19 o
   3   1  20        9.80        7.79      3.54 o
   5   1  20      308.26      312.75     11.85 o
   7   1  20       86.27       85.34      8.33 o
 -18   2  20        6.86       15.82     10.80 o
 -16   2  20        1.89        1.59      2.89 o
 -14   2  20        1.38        3.99      2.83 o
 -12   2  20        2.72        2.77      3.72 o
 -10   2  20       27.49       32.17      2.95 o
  -8   2  20        1.23        2.34      3.07 o
  -6   2  20        0.09       -1.28      1.76 o
  -4   2  20       56.15       55.92      6.45 o
  -2   2  20        0.88        1.31      2.40 o
   0   2  20        7.16        6.61      4.00 o
   2   2  20      151.58      143.11      7.76 o
   4   2  20      302.66      321.48     19.18 o
   6   2  20        0.19       -3.06      3.34 o
 -17   3  20       13.68        5.26      3.81 o
 -15   3  20        0.00       -7.02      7.41 o
 -13   3  20        1.09        0.47      3.12 o
 -11   3  20       23.00       27.52      3.06 o
  -9   3  20        8.97        6.93      2.42 o
  -7   3  20        6.33        4.81      3.38 o
  -5   3  20       14.11       18.17      2.99 o
  -3   3  20       41.32       37.05      3.72 o
  -1   3  20        0.20        2.58      3.04 o
   1   3  20        3.47        4.18      3.39 o
   3   3  20        0.03       -3.10      3.10 o
   5   3  20       28.35       17.54      4.46 o
 -16   4  20        0.00       -0.80      3.65 o
 -14   4  20        0.11        5.99      3.86 o
 -12   4  20        3.25        6.21      2.81 o
 -10   4  20       23.99       25.30      5.40 o
  -8   4  20       42.74       48.67      4.17 o
  -6   4  20       30.92       28.45      3.54 o
  -4   4  20      215.04      204.54      7.58 o
  -2   4  20      282.81      261.46      8.68 o
   0   4  20      137.33      136.54      7.78 o
   2   4  20       61.38       49.96      8.07 o
   4   4  20       38.04       51.61      6.07 o
 -13   5  20      157.08      171.60      7.08 o
 -11   5  20        0.11        2.69      2.93 o
  -9   5  20      267.36      270.31     19.67 o
  -7   5  20        0.01       -2.45      3.23 o
  -5   5  20       24.51       24.04      3.75 o
  -3   5  20        0.00        2.11      2.75 o
  -1   5  20        0.34       -1.40      2.72 o
   1   5  20        2.02       -3.25      4.44 o
  -8   6  20        1.27        2.77      3.19 o
  -6   6  20      144.69      168.80      7.77 o
  -4   6  20        1.20        7.75      5.21 o
  -2   6  20      102.04       97.59      6.37 o
 -17   1  21       21.20       33.62     10.64 o
 -15   1  21        0.40        0.94      5.01 o
 -13   1  21       18.27       23.40      8.24 o
 -11   1  21        9.75       11.78      3.29 o
  -9   1  21        1.88        1.33      1.98 o
  -7   1  21      239.02      249.95      6.68 o
  -5   1  21       62.87       69.55      4.48 o
  -3   1  21        2.44        3.09      2.96 o
  -1   1  21      117.37      134.61      7.23 o
   1   1  21        2.92       14.24      3.69 o
   3   1  21      233.05      239.09     12.05 o
   5   1  21      376.23      395.43     13.85 o
 -16   2  21        4.92       15.38      9.04 o
 -14   2  21        5.83        9.07      4.00 o
 -12   2  21        6.56        3.16      3.04 o
 -10   2  21        0.08        2.21      2.18 o
  -8   2  21        0.01        1.10      2.10 o
  -6   2  21       15.35       12.56      4.40 o
  -4   2  21       68.92       67.36      4.43 o
  -2   2  21       77.04       74.49      4.92 o
   0   2  21       12.95       11.45      3.65 o
   2   2  21      127.15      125.47      7.73 o
   4   2  21       53.87       57.47      6.45 o
   6   2  21       27.85       22.36      5.02 o
 -15   3  21        9.17       10.35      3.80 o
 -13   3  21        3.45        3.27      3.24 o
 -11   3  21        3.75        3.36      2.45 o
  -9   3  21       23.20       21.94      3.61 o
  -7   3  21        1.29        2.47      3.96 o
  -5   3  21       56.80       58.13      4.44 o
  -3   3  21        0.38        3.13      3.11 o
  -1   3  21       10.52       14.20      3.55 o
   1   3  21       60.07       64.29      5.83 o
   3   3  21       36.99       38.39      5.22 o
   5   3  21       60.36       62.42      6.58 o
 -14   4  21        4.98        0.45      7.01 o
 -12   4  21       42.48       49.15      4.24 o
 -10   4  21        4.30        5.37      3.32 o
  -8   4  21        3.75       -0.07      4.87 o
  -6   4  21        0.01        0.12      2.63 o
  -4   4  21       10.17        9.84      3.07 o
  -2   4  21        4.63        4.17      2.92 o
   0   4  21       50.19       46.20      5.29 o
   2   4  21        1.56        5.02      3.77 o
 -11   5  21       27.35       32.42      4.94 o
  -9   5  21       22.82       26.64      4.41 o
  -7   5  21       10.86        8.19      4.19 o
  -5   5  21       25.36       20.77      4.43 o
  -3   5  21        3.56       -0.86      2.89 o
  -1   5  21       25.75       31.80      4.27 o
 -16   0  22        1.24        2.11      7.21 o
 -14   0  22        1.05        7.97      8.25 o
 -12   0  22       23.55       24.41      3.76 o
 -10   0  22        4.81       10.67      3.29 o
  -8   0  22       21.18       19.11      3.94 o
  -6   0  22      669.93      649.29     16.62 o
  -4   0  22      764.58      711.87     23.62 o
  -2   0  22       80.51       61.55      7.65 o
   0   0  22       93.19      106.17      9.56 o
   2   0  22        8.73       16.49      5.82 o
   4   0  22        0.21        1.83      4.74 o
 -17   1  22        9.90       18.41     10.44 o
 -15   1  22        3.36       -3.15      6.41 o
 -13   1  22        3.02        4.84      2.78 o
 -11   1  22        1.49        1.17      1.92 o
  -9   1  22        4.67        4.88      3.83 o
  -7   1  22       89.65      103.38      4.83 o
  -5   1  22       60.29       56.84      4.41 o
  -3   1  22        1.30       -1.48      2.84 o
  -1   1  22        3.89        3.46      3.15 o
   1   1  22       27.08       26.32      6.21 o
   3   1  22        3.19        6.76      3.85 o
   5   1  22      185.55      204.84     10.46 o
 -16   2  22        2.19       -1.04      7.73 o
 -14   2  22       16.38       20.99      4.08 o
 -12   2  22        5.20        4.25      2.25 o
 -10   2  22        1.90        4.80      2.40 o
  -8   2  22        0.17       -2.44      3.58 o
  -6   2  22        1.19       -0.76      4.26 o
  -4   2  22        1.43        2.85      2.50 o
  -2   2  22       12.80       11.47      3.56 o
   0   2  22       61.21       66.18      5.96 o
   2   2  22       13.19       24.56      4.70 o
   4   2  22       16.05       24.24      5.07 o
 -15   3  22        1.37        7.68      3.59 o
 -13   3  22        0.08        2.14      3.14 o
 -11   3  22        0.57        7.75      2.71 o
  -9   3  22        9.08       12.82      2.93 o
  -7   3  22      127.06      121.68      5.82 o
  -5   3  22       17.06       20.23      3.33 o
  -3   3  22      186.04      169.14      7.01 o
  -1   3  22       21.82       22.08      4.36 o
   1   3  22        0.73       -2.90      2.90 o
   3   3  22       63.18       63.87      6.38 o
 -12   4  22       23.61       24.54      8.48 o
 -10   4  22        0.05       -0.08      2.67 o
  -8   4  22        6.20        6.03      2.81 o
  -6   4  22        0.27        6.12      5.25 o
  -4   4  22        5.22        1.62      2.77 o
  -2   4  22        0.03        1.96      5.19 o
   0   4  22        9.04       15.52      3.94 o
  -9   5  22        2.24        2.56      3.61 o
  -7   5  22        0.17        5.57      3.06 o
  -5   5  22        2.56        8.52      3.24 o
  -3   5  22        1.64        2.84      3.13 o
 -15   1  23        4.52        5.89      6.12 o
 -13   1  23       30.99       36.26      3.98 o
 -11   1  23        3.79        0.46      2.06 o
  -9   1  23        0.06        2.59      2.30 o
  -7   1  23       79.76      101.55      5.46 o
  -5   1  23        0.00        0.54      7.65 o
  -3   1  23      151.37      133.59      8.86 o
  -1   1  23        2.76       -0.72      4.96 o
   1   1  23       26.02       29.43      4.79 o
   3   1  23        0.59        3.83      6.75 o
 -14   2  23       14.20       15.49      4.32 o
 -12   2  23        1.78        6.66      2.43 o
 -10   2  23        0.23       -0.23      3.78 o
  -8   2  23        4.30        1.76      3.64 o
  -6   2  23       29.86       24.31      3.52 o
  -4   2  23        3.03        4.87      3.22 o
  -2   2  23      129.60      129.83     13.49 o
   0   2  23       98.34       94.96     13.33 o
   2   2  23       68.86       59.64      7.03 o
 -13   3  23        3.60        2.85      5.76 o
 -11   3  23        0.42        4.12      2.71 o
  -9   3  23        9.53       16.47      6.74 o
  -7   3  23       24.88       23.11      3.60 o
  -5   3  23       11.35        5.32      2.92 o
  -3   3  23        5.65        0.80      3.17 o
  -1   3  23        7.19        7.08      3.75 o
   1   3  23        4.05       -0.88      3.42 o
 -12   4  23        3.24        9.68      3.55 o
 -10   4  23       28.02       30.66      4.24 o
  -8   4  23       11.49       14.59      3.41 o
  -6   4  23       77.46       71.03      5.28 o
  -4   4  23        3.63        4.56      2.86 o
  -2   4  23       30.09       32.33      7.43 o
 -14   0  24        5.39       -0.56      7.37 o
 -12   0  24        1.49       -0.21      6.81 o
 -10   0  24      160.19      173.50      8.73 o
  -8   0  24       13.45       20.48      5.70 o
  -6   0  24      413.69      441.33     18.41 o
  -4   0  24      113.81      111.03     10.20 o
  -2   0  24       17.55       22.91      6.14 o
   0   0  24        2.09        2.91      5.38 o
   2   0  24       62.57       77.72     10.00 o
 -15   1  24        0.19        5.27      5.47 o
 -13   1  24       27.40       30.10      6.55 o
 -11   1  24       26.00       29.41      3.46 o
  -9   1  24       58.19       63.25      4.56 o
  -7   1  24        0.91        2.41      2.80 o
  -5   1  24       27.69       31.06      7.21 o
  -3   1  24       37.48       32.62      4.72 o
  -1   1  24       12.44       15.35      4.04 o
   1   1  24      195.55      188.83     15.66 o
 -14   2  24        8.39        8.71      8.01 o
 -12   2  24        0.87        5.29      4.17 o
 -10   2  24        0.00        3.80      2.69 o
  -8   2  24       20.54       22.85      4.29 o
  -6   2  24        0.10       -1.61      2.61 o
  -4   2  24        4.02        4.47      3.15 o
  -2   2  24       27.88       27.58      4.56 o
   0   2  24      111.21      113.20      7.73 o
 -11   3  24        0.01        2.38      5.65 o
  -9   3  24        4.56       10.52      3.27 o
  -7   3  24       18.00       22.03      4.65 o
  -5   3  24        0.00        1.65      2.70 o
  -3   3  24        2.08        6.07      3.19 o
  -1   3  24        0.81        1.32      3.20 o
  -8   4  24       34.41       36.99      4.37 o
  -6   4  24       53.38       62.64      5.16 o
 -13   1  25        1.41        6.43      5.19 o
 -11   1  25       47.25       50.97      7.02 o
  -9   1  25       12.41       13.58      3.19 o
  -7   1  25        0.04        2.32      3.17 o
  -5   1  25       29.18       25.05      4.53 o
  -3   1  25        0.44        0.48      3.06 o
  -1   1  25       73.12       77.08      6.55 o
 -12   2  25        1.04        7.90      3.99 o
 -10   2  25        1.12       -1.05      7.92 o
  -8   2  25       24.21       21.61      3.83 o
  -6   2  25       16.17        8.20      3.76 o
  -4   2  25        5.75        6.52      3.48 o
  -2   2  25       30.65       42.63      5.34 o
  -9   3  25        4.05        5.56      6.01 o
  -7   3  25        4.00        5.30      4.69 o
  -5   3  25        8.87       13.10      3.86 o
 -10   0  26       94.86       99.20      9.16 o
  -8   0  26      172.24      187.64     12.75 o
  -6   0  26       15.60       13.51      5.86 o
  -4   0  26        9.59       19.24      6.49 o
  -9   1  26       11.03       18.40      4.14 o
  -7   1  26        2.44        6.31      3.86 o
  -5   1  26        0.12        3.51      3.46 o
 
